# Supplementary material for: Data-driven platform for identifying variants of interest in COVID-19 virus
Source: Comput Struct Biotechnol J. 2022 Jun 3;20:2942–50. doi: 10.1016/j.csbj.2022.06.005 (PMC9162986; doi:10.1016/j.csbj.2022.06.005)
Supplement: Supplementary data 1 [file mmc1.xlsx]

## Sheet: Supplementary_Table_S1
Supplementary Table S1: Parameter tuning of random forest model. minNodeSize: minimum node size, maxDepth: maximum depth of trees, ntree: number of trees built, mtry: fraction of SNVs used to build forest, oob_error: out-of-bag error, time(h): time taken to build random forest in hours. Selected parameters are highlighted in green.
minNodeSize	maxDepth	ntree	mtry	oob_error	time (h)
50	5	10000	0.2	0.279	7.01
50	10	10000	0.2	0.271	10.56
50	5	25000	0.2	0.269	12.0
50	10	25000	0.2	0.262	13.39
50	5	50000	0.2	0.251	23.42
50	10	50000	0.2	0.251	32.45

## Sheet: Supplementary_Table_S2
Supplementary Table S2: VariantSpark significant top hits based on p-value with mutations tracked in VBM annotated.
Variant Spark Results						CDC naming
Locus	Alleles	Importance	VS rank	Split Count	P value
22346	["G","N"]	9.07E+01	0	9411	5.96E-09
22345	["T","N"]	6.31E+01	1	6545	1.63E-08
22518	["G","N"]	6.12E+01	2	6540	1.78E-08
29144	["C","T"]	5.43E+01	3	20190	2.34E-08
21597	["C","T"]	5.27E+01	4	19525	2.63E-08	C.36.3 - PHE
22520	["G","N"]	4.95E+01	5	5457	2.90E-08
22517	["A","N"]	4.75E+01	6	5105	3.48E-08
22519	["A","N"]	4.40E+01	7	4814	4.11E-08
6319	["A","G"]	3.46E+01	8	14015	8.24E-08	Gamma
26149	["T","C"]	2.77E+01	9	9739	1.39E-07	Gamma
26878	["T","N"]	2.43E+01	10	14047	1.84E-07
26877	["C","N"]	2.24E+01	11	13022	2.24E-07
19285	["G","N"]	2.00E+01	12	8717	2.98E-07
10029	["C","T"]	1.78E+01	13	13393	4.08E-07	Delta and MU
19283	["A","N"]	1.69E+01	14	7164	4.36E-07
19276	["G","N"]	1.65E+01	15	6402	4.75E-07
19284	["T","N"]	1.62E+01	16	6684	5.29E-07
22348	["T","N"]	1.42E+01	17	1842	6.60E-07
733	["T","C"]	1.41E+01	18	5421	6.99E-07	Gamma
22347	["C","N"]	1.36E+01	19	1623	8.50E-07
22132	["G","T"]	1.15E+01	20	4445	1.13E-06	Gamma
22344	["G","N"]	1.14E+01	21	1333	1.17E-06
25563	["G","T"]	1.14E+01	22	6459	1.22E-06	Beta and MU
19286	["G","N"]	1.09E+01	23	5659	1.34E-06
19282	["G","N"]	1.04E+01	24	4420	1.54E-06
24109	["C","T"]	1.01E+01	25	7154	1.55E-06
11083	["G","T"]	9.87E+00	26	6887	1.62E-06	B.1.632
28512	["C","G"]	9.74E+00	27	3715	1.67E-06	Gamma
5648	["A","C"]	9.74E+00	28	3914	1.67E-06	Gamma
19278	["T","N"]	9.14E+00	29	3875	9.14E+00
19277	["G","N"]	9.08E+00	30	3683	9.08E+00
19279	["T","N"]	9.03E+00	31	3819	9.03E+00
19281	["T","N"]	8.81E+00	32	3580	2.10E-06
23525	["C","T"]	8.66E+00	33	3320	2.19E-06	Gamma
22349	["G","N"]	8.41E+00	34	1102	2.34E-06
19280	["G","N"]	8.34E+00	35	3371	2.34E-06
22342	["T","N"]	8.23E+00	36	982	2.45E-06
24642	["C","T"]	7.77E+00	37	3466	2.80E-06	Gamma
22356	["A","N"]	7.46E+00	38	997	2.97E-06
25427	["C","T"]	7.06E+00	39	5127	3.46E-06
28272	["A","T"]	6.46E+00	40	7358	4.13E-06
28262	["G","N"]	5.92E+00	41	17628	5.11E-06
19287	["T","N"]	5.67E+00	42	3676	5.62E-06
22350	["C","N"]	5.64E+00	43	734	5.67E-06
22362	["T","N"]	5.59E+00	44	990	5.78E-06
27503	["C","T"]	5.42E+00	45	3995	6.19E-06
22367	["T","N"]	5.26E+00	46	858	6.26E-06
22343	["G","N"]	5.16E+00	47	629	6.83E-06
22351	["A","N"]	4.97E+00	48	663	7.31E-06
26456	["C","T"]	4.91E+00	49	4359	7.84E-06	Beta
19288	["G","N"]	4.42E+00	50	2927	9.62E-06
11117	["A","G"]	4.40E+00	51	6610	9.69E-06	B.1.1.519
10954	["C","T"]	4.36E+00	52	6651	9.89E-06	B.1.1.519
29197	["C","T"]	4.33E+00	53	6642	1.00E-05	B.1.1.519
6613	["A","G"]	3.94E+00	54	1662	1.18E-05	Gamma
16323	["C","T"]	3.72E+00	55	2872	1.30E-05
13057	["A","T"]	3.51E+00	56	4108	1.54E-05	MU
3428	["A","G"]	3.42E+00	57	4101	1.59E-05	MU
28877	["A","T"]	3.42E+00	58	1447	1.82E-05	Gamma
22006	["C","T"]	3.27E+00	59	11565	1.88E-05
21066	["T","N"]	3.04E+00	60	10224	2.10E-05
20810	["G","N"]	3.00E+00	61	4869	2.16E-05
20813	["A","N"]	2.99E+00	62	4806	2.18E-05
1059	["C","T"]	2.98E+00	63	2748	2.19E-05	Beta
20809	["T","N"]	2.96E+00	64	4786	2.21E-05
20811	["T","N"]	2.94E+00	65	4798	2.25E-05
20812	["C","N"]	2.91E+00	66	4706	2.31E-05
23756	["A","G"]	2.86E+00	67	4281	2.47E-05	B.1.1.519
3828	["C","T"]	2.77E+00	68	1257	2.52E-05	Gamma
21638	["C","T"]	2.66E+00	69	1092	2.58E-05	Gamma
28878	["G","C"]	2.63E+00	70	1202	2.83E-05	Gamma
26885	["C","N"]	2.57E+00	71	1967	2.97E-05
22363	["G","N"]	2.39E+00	72	494	3.42E-05
21801	["A","C"]	2.07E+00	73	2343	4.56E-05	Beta
19839	["T","C"]	1.98E+00	74	3240	4.97E-05	R.1 & B.1.1.519
20801	["C","N"]	1.93E+00	75	3074	5.22E-05
22812	["A","C"]	1.90E+00	76	1039	5.38E-05	Gamma
26159	["T","*"]	1.90E+00	77	2259	5.43E-05	MU
26160	["T","*"]	1.88E+00	78	2233	5.53E-05	MU
26161	["A","*"]	1.84E+00	79	2175	5.78E-05	MU
22357	["T","N"]	1.83E+00	80	250	5.80E-05
26492	["A","T"]	1.81E+00	81	2209	5.93E-05
20800	["A","N"]	1.78E+00	82	2928	6.14E-05
20805	["A","N"]	1.73E+00	83	2871	6.46E-05
20803	["C","N"]	1.70E+00	84	2800	6.68E-05
20802	["T","N"]	1.70E+00	85	2849	6.71E-05
26158	["G","*"]	1.70E+00	86	2100	6.72E-05	MU
13851	["T","C"]	1.69E+00	87	6716	6.77E-05
20804	["A","N"]	1.68E+00	88	2801	6.85E-05
11451	["A","G"]	1.67E+00	89	2077	6.92E-05	MU
19035	["T","C"]	1.64E+00	90	1939	7.17E-05	MU
27516	["G","N"]	1.64E+00	91	855	7.21E-05
22509	["C","N"]	1.60E+00	92	201	7.58E-05
19295	["T","N"]	1.59E+00	93	1075	7.61E-05
13051	["C","T"]	1.58E+00	94	1229	7.70E-05
22284	["T","*"]	1.57E+00	95	1474	7.82E-05	Beta
22281	["C","*"]	1.57E+00	96	1405	7.84E-05	Beta
3140	["C","T"]	1.56E+00	97	2660	7.87E-05	B.1.1.519
22286	["C","*"]	1.51E+00	98	1399	8.38E-05	Beta
28005	["C","T"]	1.51E+00	99	1853	8.44E-05	MU
22285	["A","*"]	1.50E+00	100	1381	8.50E-05	Beta
22283	["T","*"]	1.50E+00	101	1405	8.51E-05	Beta
29782	["A","*"]	1.49E+00	102	1491	8.62E-05
22282	["T","*"]	1.46E+00	103	1348	8.95E-05	Beta
28253	["C","T"]	1.41E+00	104	3807	9.65E-05	Beta
27513	["C","N"]	1.37E+00	105	732	1.02E-04
27512	["A","N"]	1.36E+00	106	774	1.03E-04
27514	["G","N"]	1.34E+00	107	731	1.06E-04
12789	["C","T"]	1.33E+00	108	2466	1.07E-04	B.1.1.519
22510	["T","N"]	1.31E+00	109	163	1.11E-04
17491	["C","T"]	1.30E+00	110	1613	1.12E-04	MU
22366	["T","N"]	1.27E+00	111	226	1.17E-04
22360	["T","N"]	1.24E+00	112	177	1.23E-04
22353	["C","N"]	1.23E+00	113	198	1.25E-04
19294	["T","N"]	1.2114	114	832	1.28E-04
21974	["G","T"]	1.1862	115	701	1.33E-04	Gamma
21621	["C","A"]	1.18E+00	116	510	1.35E-04	Gamma

## Sheet: Supplementary_Table_S3
Supplementary Table S3: VS run comparison with Balanced (~7k) dataset and actual (~10k) dataset.
Balanced dataset top 100			Actual dataset top 100
Regions	# of hits		Regions	# of hits
nsp1	3		nsp1	1
nsp2	3		nsp2	1
nsp3	7		nsp3	6
nsp4	1		nsp4	1
nsp6	12		nsp6	3
nsp8	0		nsp8	0
nsp9	0		nsp9	0
nsp10	0		nsp10	2
pol	1		pol	1
hel	0		hel	1
nsp14	23		nsp14	15
nsp15	0		nsp15	1
nsp16	1		nsp16	12
Spike1	21		Spike1	29
Spike2	3		Spike2	3
orf3a	4		orf3a	7
E	1		E	1
M	3		M	3
orf8	0		orf8	1
N	5		N	5
Unclassified	12		Unclassified	7
Unclassified			Unclassified
210	before nsp1		10954	pp1a
241			26492	E and M
27638	between M and Orf8		27503	between M and Orf8
27874			27516
29767	After N		28262	between 0rf8 and N
29768			28272
29782
29786
29788
29789
29790

## Sheet: Supplementary_Table_S4
Supplementary Table S4: Complete VariantSpark results. Importance refers to gini importance score assigned by VariantSpark. splitCount refers to number of times that particular mutation was used to split the trees in random forest. p value is obtained by RLocalFDR.
locus	alleles	importance	vs_rank	splitCount	p_value
1:22346	["G","N"]	90.698	0	9411	5.95739e-09
1:22345	["T","N"]	63.119	1	6545	1.62605e-08
1:22518	["G","N"]	61.243	2	6540	1.7754e-08
1:29144	["C","T"]	54.325	3	20190	2.34231e-08
1:21597	["C","T"]	52.687	4	19525	2.63152e-08
1:22520	["G","N"]	49.528	5	5457	2.89659e-08
1:22517	["A","N"]	47.502	6	5105	3.47749e-08
1:22519	["A","N"]	44.005	7	4814	4.11377e-08
1:6319	["A","G"]	34.625	8	14015	8.23961e-08
1:26149	["T","C"]	27.659	9	9739	1.3898e-07
1:26878	["T","N"]	24.267	10	14047	1.84382e-07
1:26877	["C","N"]	22.401	11	13022	2.23901e-07
1:19285	["G","N"]	20.03	12	8717	2.97687e-07
1:10029	["C","T"]	17.823	13	13393	4.08477e-07
1:19283	["A","N"]	16.862	14	7164	4.36294e-07
1:19276	["G","N"]	16.462	15	6402	4.75461e-07
1:19284	["T","N"]	16.155	16	6684	5.28596e-07
1:22348	["T","N"]	14.235	17	1842	6.60493e-07
1:733	["T","C"]	14.075	18	5421	6.99386e-07
1:22347	["C","N"]	13.56	19	1623	8.49757e-07
1:22344	["G","N"]	11.542	20	4445	1.13221e-06
1:22132	["G","T"]	11.434	21	1333	1.16529e-06
1:25563	["G","T"]	11.379	22	6459	1.2228e-06
1:19286	["G","N"]	10.871	23	5659	1.34274e-06
1:19282	["G","N"]	10.438	24	4420	1.53519e-06
1:11083	["G","T"]	10.181	25	7154	1.5542e-06
1:24109	["C","T"]	10.017	26	6887	1.62298e-06
1:5648	["A","C"]	9.7466	27	3715	1.67241e-06
1:28512	["C","G"]	9.5754	28	3914	1.67497e-06
1:19279	["T","N"]	9.1801	29	3875	1.9372e-06
1:19278	["T","N"]	9.0697	30	3683	1.96565e-06
1:19277	["G","N"]	8.9618	31	3819	1.99108e-06
1:22349	["G","N"]	8.8656	32	3580	2.10435e-06
1:19281	["T","N"]	8.6853	33	3320	2.18879e-06
1:23525	["C","T"]	8.5407	34	1102	2.33694e-06
1:19280	["G","N"]	8.3402	35	3371	2.33731e-06
1:24642	["C","T"]	7.6317	36	982	2.4536e-06
1:22342	["T","N"]	7.6303	37	3466	2.7971e-06
1:22356	["A","N"]	7.4582	38	997	2.9719e-06
1:25427	["C","T"]	7.0579	39	5127	3.45516e-06
1:28272	["A","T"]	6.4564	40	7358	4.12594e-06
1:22350	["C","N"]	6.3134	41	17628	5.10991e-06
1:28262	["G","N"]	5.9278	42	3676	5.61908e-06
1:19287	["T","N"]	5.8267	43	734	5.67089e-06
1:27503	["C","T"]	5.4578	44	990	5.78309e-06
1:22362	["T","N"]	5.4485	45	3995	6.18702e-06
1:22367	["T","N"]	5.2554	46	858	6.258e-06
1:22343	["G","N"]	5.1597	47	629	6.83304e-06
1:22351	["A","N"]	4.9677	48	663	7.31128e-06
1:26456	["C","T"]	4.9079	49	4359	7.83503e-06
1:29197	["C","T"]	4.4236	50	2927	9.62405e-06
1:10954	["C","T"]	4.4084	51	6610	9.68516e-06
1:11117	["A","G"]	4.3058	52	6651	9.88728e-06
1:19288	["G","N"]	4.2962	53	6642	1.0011e-05
1:6613	["A","G"]	3.9403	54	1662	1.18436e-05
1:16323	["C","T"]	3.7219	55	2872	1.30391e-05
1:13057	["A","T"]	3.5134	56	4108	1.54119e-05
1:3428	["A","G"]	3.4202	57	4101	1.59272e-05
1:28877	["A","T"]	3.4164	58	1447	1.82026e-05
1:22006	["C","T"]	3.2722	59	11565	1.88095e-05
1:1059	["C","T"]	3.1123	60	10224	2.09841e-05
1:20813	["A","N"]	3.0375	61	4869	2.16451e-05
1:21066	["T","N"]	3.0021	62	4806	2.1797e-05
1:20812	["C","N"]	2.9872	63	2748	2.19248e-05
1:20811	["T","N"]	2.984	64	4786	2.21361e-05
1:20809	["T","N"]	2.9524	65	4798	2.2486e-05
1:20810	["G","N"]	2.9107	66	4706	2.30552e-05
1:23756	["A","G"]	2.8583	67	4281	2.46658e-05
1:3828	["C","T"]	2.765	68	1257	2.51631e-05
1:21638	["C","T"]	2.6614	69	1092	2.57586e-05
1:26885	["C","N"]	2.5985	70	1202	2.82641e-05
1:28878	["G","C"]	2.5	71	1967	2.97043e-05
1:22363	["G","N"]	2.3583	72	494	3.41736e-05
1:21801	["A","C"]	2.18	73	2343	4.55611e-05
1:26159	["T","*"]	1.9217	74	3240	4.97099e-05
1:20801	["C","N"]	1.8996	75	3074	5.21967e-05
1:19839	["T","C"]	1.896	76	1039	5.38066e-05
1:26160	["T","*"]	1.8691	77	2259	5.42639e-05
1:26161	["A","*"]	1.8377	78	2233	5.53107e-05
1:26492	["A","T"]	1.835	79	2175	5.77887e-05
1:22509	["C","N"]	1.8256	80	250	5.79736e-05
1:22812	["A","C"]	1.8163	81	2209	5.92926e-05
1:20804	["A","N"]	1.7733	82	2928	6.13748e-05
1:20803	["C","N"]	1.7346	83	2871	6.4552e-05
1:20805	["A","N"]	1.729	84	2800	6.67902e-05
1:20800	["A","N"]	1.7174	85	2849	6.71334e-05
1:22357	["T","N"]	1.7166	86	2100	6.7187e-05
1:19035	["T","C"]	1.706	87	6716	6.77034e-05
1:13851	["T","C"]	1.7029	88	2801	6.84929e-05
1:20802	["T","N"]	1.6868	89	2077	6.92238e-05
1:26158	["G","*"]	1.6577	90	1939	7.16543e-05
1:11451	["A","G"]	1.6499	91	855	7.20772e-05
1:27516	["G","N"]	1.6443	92	201	7.58422e-05
1:22283	["T","*"]	1.6364	93	1075	7.60531e-05
1:19295	["T","N"]	1.6089	94	1229	7.7027e-05
1:22285	["A","*"]	1.5882	95	1474	7.82295e-05
1:28005	["C","T"]	1.5798	96	1405	7.84022e-05
1:22366	["T","N"]	1.5785	97	2660	7.87202e-05
1:3140	["C","T"]	1.5581	98	1399	8.38321e-05
1:13051	["C","T"]	1.5066	99	1853	8.43539e-05
1:22284	["T","*"]	1.4881	100	1381	8.50101e-05
1:22286	["C","*"]	1.4719	101	1405	8.50967e-05
1:22281	["C","*"]	1.4718	102	1491	8.61573e-05
1:28253	["C","T"]	1.4588	103	1348	8.95397e-05
1:29782	["A","*"]	1.4452	104	3807	9.64592e-05
1:27514	["G","N"]	1.4258	105	732	0.000101898
1:22282	["T","*"]	1.4238	106	774	0.000102565
1:22510	["T","N"]	1.3918	107	731	0.000106328
1:22353	["C","N"]	1.339	108	2466	0.00010672
1:27513	["C","N"]	1.3328	109	163	0.000110504
1:27512	["A","N"]	1.3169	110	1613	0.000112226
1:12789	["C","T"]	1.2802	111	226	0.000117236
1:17491	["C","T"]	1.2248	112	177	0.000122694
1:21621	["C","A"]	1.1734	113	198	0.000124515
1:22360	["T","N"]	1.1713	114	832	0.000127804
1:22288	["T","*"]	1.1646	115	701	0.00013292
1:29148	["T","C"]	1.1624	116	510	0.000134671
1:22361	["G","N"]	1.137	117	1876	NA
1:19294	["T","N"]	1.1369	118	769	NA
1:22287	["T","*"]	1.1295	119	1507	NA
1:22355	["T","N"]	1.1202	120	1162	NA
1:21974	["G","T"]	1.1118	121	1123	NA
1:20806	["C","N"]	1.0883	122	192	NA
1:19296	["G","N"]	1.0846	123	147	NA
1:19549	["G","N"]	1.0807	124	1804	NA
1:22364	["G","N"]	1.0624	125	213	NA
1:20808	["G","N"]	1.0595	126	1760	NA
1:20807	["T","N"]	1.0566	127	1180	NA
1:19550	["C","N"]	0.96075	128	1200	NA
1:19570	["T","N"]	0.9589	129	582	NA
1:27515	["A","N"]	0.93761	130	819	NA
1:6319	["A","N"]	0.85589	131	3271	NA
1:4878	["C","T"]	0.79808	132	959	NA
1:2749	["C","T"]	0.78668	133	119	NA
1:6037	["C","T"]	0.78331	134	1402	NA
1:22358	["T","N"]	0.75833	135	2791	NA
1:222	["C","T"]	0.75764	136	120	NA
1:20148	["C","T"]	0.73328	137	927	NA
1:17122	["G","T"]	0.72398	138	922	NA
1:22354	["T","N"]	0.70205	139	3272	NA
1:19562	["T","N"]	0.67782	140	456	NA
1:24982	["T","N"]	0.66679	141	3018	NA
1:24981	["C","N"]	0.65054	142	539	NA
1:8247	["C","T"]	0.63199	143	971	NA
1:25785	["G","T"]	0.61233	144	3018	NA
1:1628	["C","N"]	0.6103	145	525	NA
1:18463	["C","T"]	0.60449	146	4022	NA
1:19561	["T","N"]	0.6008	147	3946	NA
1:22206	["A","G"]	0.59238	148	304	NA
1:28167	["G","A"]	0.58683	149	752	NA
1:19551	["T","N"]	0.5842	150	2589	NA
1:174	["G","T"]	0.56218	151	546	NA
1:29781	["G","*"]	0.56059	152	722	NA
1:27517	["G","N"]	0.55344	153	481	NA
1:5924	["G","A"]	0.55307	154	1129	NA
1:19293	["T","N"]	0.54803	155	84	NA
1:12778	["C","T"]	0.5479	156	2158	NA
1:22511	["A","N"]	0.51549	157	262	NA
1:22359	["A","N"]	0.49812	158	441	NA
1:22813	["G","T"]	0.49674	159	321	NA
1:26885	["C","A"]	0.49667	160	2299	NA
1:19569	["T","N"]	0.47689	161	409	NA
1:18129	["C","T"]	0.47341	162	422	NA
1:22365	["G","N"]	0.46845	163	59	NA
1:19955	["C","T"]	0.46764	164	1224	NA
1:19217	["C","N"]	0.45782	165	1180	NA
1:22503	["A","N"]	0.45441	166	1228	NA
1:19271	["T","N"]	0.45243	167	1181	NA
1:23604	["C","A"]	0.45071	168	1174	NA
1:19273	["C","N"]	0.44273	169	796	NA
1:19275	["T","N"]	0.43859	170	1604	NA
1:19543	["A","N"]	0.43235	171	558	NA
1:19272	["G","N"]	0.43233	172	1410	NA
1:19274	["C","N"]	0.43215	173	100	NA
1:22289	["G","*"]	0.42316	174	1127	NA
1:21775	["T","G"]	0.42286	175	564	NA
1:20799	["T","N"]	0.41927	176	59	NA
1:29767	["A","*"]	0.41721	177	1513	NA
1:23664	["C","T"]	0.41378	178	301	NA
1:5230	["G","T"]	0.40345	179	52	NA
1:19567	["G","N"]	0.40265	180	704	NA
1:6312	["C","A"]	0.4021	181	1449	NA
1:19270	["T","N"]	0.40113	182	358	NA
1:19541	["T","N"]	0.39649	183	256	NA
1:22512	["A","N"]	0.39475	184	1054	NA
1:19563	["G","N"]	0.39069	185	317	NA
1:27518	["G","N"]	0.38122	186	320	NA
1:19540	["A","N"]	0.38053	187	315	NA
1:13730	["C","T"]	0.38037	188	334	NA
1:22599	["G","A"]	0.37363	189	378	NA
1:2286	["G","N"]	0.37243	190	259	NA
1:22504	["A","N"]	0.37111	191	946	NA
1:29768	["A","*"]	0.36558	192	246	NA
1:19313	["C","N"]	0.35839	193	172	NA
1:28270	["T","A"]	0.33954	194	953	NA
1:17259	["G","T"]	0.32673	195	318	NA
1:21993	["A","C"]	0.32307	196	47	NA
1:3792	["C","N"]	0.31752	197	1633	NA
1:26561	["T","N"]	0.31479	198	1137	NA
1:19297	["T","N"]	0.31189	199	428	NA
1:1813	["T","N"]	0.30936	200	916	NA
1:19565	["G","N"]	0.30638	201	1111	NA
1:3793	["T","N"]	0.30568	202	258	NA
1:3787	["C","N"]	0.3043	203	1075	NA
1:3788	["T","N"]	0.30326	204	1112	NA
1:3795	["T","N"]	0.301	205	1102	NA
1:3786	["A","N"]	0.30042	206	1082	NA
1:3794	["G","N"]	0.29891	207	1054	NA
1:3789	["T","N"]	0.29655	208	1046	NA
1:3790	["A","N"]	0.29649	209	1063	NA
1:19542	["G","N"]	0.29358	210	262	NA
1:3791	["G","N"]	0.29085	211	1302	NA
1:19559	["G","N"]	0.2906	212	994	NA
1:2407	["G","N"]	0.29037	213	1308	NA
1:11201	["A","G"]	0.28767	214	803	NA
1:2596	["A","G"]	0.28546	215	798	NA
1:27670	["G","T"]	0.28497	216	796	NA
1:19246	["A","N"]	0.2728	217	798	NA
1:19242	["T","N"]	0.27136	218	764	NA
1:19244	["A","N"]	0.2713	219	740	NA
1:28706	["C","T"]	0.26862	220	38	NA
1:19245	["C","N"]	0.26343	221	184	NA
1:19239	["A","N"]	0.26326	222	261	NA
1:25904	["C","T"]	0.25451	223	490	NA
1:19243	["G","N"]	0.24881	224	193	NA
1:210	["G","T"]	0.24085	225	1632	NA
1:20798	["A","N"]	0.23745	226	277	NA
1:19314	["A","N"]	0.23462	227	726	NA
1:19564	["T","N"]	0.23354	228	257	NA
1:22508	["T","N"]	0.23048	229	226	NA
1:23929	["C","T"]	0.22711	230	900	NA
1:22495	["A","N"]	0.22626	231	226	NA
1:25088	["G","T"]	0.22298	232	214	NA
1:19568	["T","N"]	0.21905	233	32	NA
1:2339	["T","N"]	0.2126	234	542	NA
1:29786	["G","*"]	0.21054	235	571	NA
1:26933	["A","N"]	0.21036	236	974	NA
1:9245	["G","A"]	0.20998	237	866	NA
1:19560	["C","N"]	0.20783	238	501	NA
1:22493	["G","N"]	0.20753	239	544	NA
1:27519	["C","N"]	0.20614	240	1576	NA
1:26932	["A","N"]	0.20511	241	541	NA
1:2341	["T","N"]	0.20383	242	543	NA
1:5884	["C","T"]	0.2034	243	531	NA
1:2284	["G","N"]	0.20148	244	178	NA
1:2342	["A","N"]	0.20036	245	32	NA
1:11278	["T","A"]	0.19917	246	520	NA
1:934	["C","T"]	0.19897	247	514	NA
1:23731	["C","T"]	0.19862	248	1256	NA
1:2352	["G","N"]	0.19667	249	1032	NA
1:2260	["C","N"]	0.19665	250	547	NA
1:21358	["A","N"]	0.19462	251	1032	NA
1:2343	["T","N"]	0.19411	252	1041	NA
1:11287	["G","A"]	0.19256	253	1030	NA
1:2351	["G","N"]	0.19246	254	524	NA
1:7124	["C","T"]	0.19163	255	1004	NA
1:11269	["T","C"]	0.19139	256	448	NA
1:12534	["C","T"]	0.19092	257	33	NA
1:10097	["G","A"]	0.18956	258	1130	NA
1:4002	["C","T"]	0.18855	259	1004	NA
1:29789	["T","*"]	0.18836	260	1015	NA
1:2374	["G","N"]	0.18825	261	1106	NA
1:11279	["A","T"]	0.18733	262	1001	NA
1:19289	["G","N"]	0.18596	263	1097	NA
1:2345	["A","N"]	0.1859	264	955	NA
1:2344	["C","N"]	0.1859	265	1103	NA
1:26929	["G","N"]	0.18516	266	121	NA
1:22505	["A","N"]	0.18476	267	425	NA
1:28908	["G","T"]	0.18461	268	431	NA
1:11282	["A","G"]	0.18182	269	427	NA
1:11277	["A","G"]	0.18175	270	972	NA
1:9812	["T","N"]	0.18112	271	951	NA
1:241	["C","T"]	0.17785	272	471	NA
1:22501	["T","N"]	0.17669	273	477	NA
1:9811	["C","N"]	0.17662	274	486	NA
1:11280	["C","A"]	0.17625	275	955	NA
1:2838	["C","T"]	0.17598	276	1003	NA
1:29779	["G","*"]	0.1756	277	1049	NA
1:11286	["T","G"]	0.17319	278	128	NA
1:19214	["A","N"]	0.17308	279	30	NA
1:24410	["G","A"]	0.17154	280	501	NA
1:20844	["C","T"]	0.17099	281	895	NA
1:19215	["T","N"]	0.1708	282	838	NA
1:22507	["T","N"]	0.16999	283	155	NA
1:19548	["A","N"]	0.16982	284	441	NA
1:2094	["C","T"]	0.16755	285	849	NA
1:28271	["A","*"]	0.16697	286	118	NA
1:19216	["C","N"]	0.16501	287	704	NA
1:29785	["T","*"]	0.15826	288	435	NA
1:22502	["C","N"]	0.1579	289	492	NA
1:25728	["C","T"]	0.15739	290	420	NA
1:19213	["T","N"]	0.1569	291	21	NA
1:19566	["G","N"]	0.15478	292	28	NA
1:23403	["A","G"]	0.15433	293	520	NA
1:19315	["T","N"]	0.15092	294	749	NA
1:19240	["T","N"]	0.15071	295	723	NA
1:2425	["T","N"]	0.14945	296	195	NA
1:19539	["G","N"]	0.14732	297	437	NA
1:21995	["T","A"]	0.1462	298	197	NA
1:23429	["G","T"]	0.14408	299	204	NA
1:2409	["G","N"]	0.14384	300	451	NA
1:2375	["A","N"]	0.14326	301	347	NA
1:29790	["A","*"]	0.14183	302	28	NA
1:19241	["T","N"]	0.14095	303	472	NA
1:2404	["A","N"]	0.13911	304	242	NA
1:10340	["C","T"]	0.13725	305	429	NA
1:2376	["A","N"]	0.13636	306	430	NA
1:24092	["A","G"]	0.13466	307	702	NA
1:26917	["C","N"]	0.13428	308	392	NA
1:29787	["C","*"]	0.13396	309	397	NA
1:22370	["C","N"]	0.13095	310	927	NA
1:13860	["C","T"]	0.13	311	921	NA
1:10360	["G","A"]	0.12781	312	408	NA
1:6943	["G","T"]	0.12697	313	122	NA
1:19269	["C","N"]	0.12633	314	25	NA
1:22494	["G","N"]	0.12573	315	499	NA
1:28975	["G","C"]	0.12489	316	49	NA
1:20796	["A","N"]	0.12456	317	861	NA
1:8572	["G","T"]	0.1219	318	417	NA
1:22995	["C","A"]	0.12159	319	427	NA
1:13993	["G","T"]	0.11984	320	423	NA
1:5629	["G","T"]	0.11846	321	405	NA
1:24447	["T","N"]	0.11814	322	256	NA
1:2356	["A","N"]	0.11811	323	358	NA
1:19556	["T","N"]	0.11781	324	178	NA
1:10079	["C","N"]	0.11751	325	95	NA
1:29788	["C","*"]	0.11665	326	259	NA
1:26876	["T","C"]	0.11641	327	396	NA
1:29780	["A","*"]	0.11619	328	356	NA
1:19233	["T","N"]	0.11615	329	475	NA
1:16256	["T","N"]	0.11473	330	341	NA
1:20797	["T","N"]	0.11404	331	445	NA
1:11497	["C","T"]	0.11305	332	375	NA
1:19226	["C","N"]	0.11281	333	378	NA
1:19223	["A","N"]	0.11259	334	78	NA
1:24444	["C","N"]	0.11225	335	331	NA
1:19238	["G","N"]	0.11186	336	274	NA
1:19227	["C","N"]	0.11073	337	332	NA
1:16889	["A","G"]	0.10944	338	326	NA
1:3772	["T","N"]	0.10919	339	325	NA
1:24451	["T","N"]	0.10887	340	21	NA
1:15766	["G","T"]	0.10776	341	426	NA
1:19229	["T","N"]	0.10772	342	421	NA
1:19228	["A","N"]	0.10761	343	322	NA
1:3775	["C","N"]	0.10729	344	623	NA
1:19218	["T","N"]	0.10707	345	420	NA
1:2241	["T","N"]	0.10636	346	319	NA
1:2340	["C","N"]	0.10531	347	293	NA
1:19236	["T","N"]	0.10516	348	614	NA
1:3778	["A","N"]	0.10478	349	415	NA
1:3774	["G","N"]	0.10465	350	398	NA
1:28858	["A","T"]	0.10441	351	368	NA
1:19222	["A","N"]	0.10399	352	317	NA
1:3783	["T","N"]	0.10359	353	81	NA
1:19231	["G","N"]	0.10283	354	413	NA
1:19230	["T","N"]	0.10271	355	96	NA
1:10353	["A","G"]	0.1027	356	848	NA
1:3781	["T","N"]	0.10256	357	363	NA
1:3779	["A","N"]	0.10243	358	610	NA
1:3785	["T","N"]	0.1019	359	365	NA
1:28300	["G","T"]	0.10167	360	269	NA
1:16255	["C","N"]	0.10101	361	123	NA
1:19234	["T","N"]	0.1009	362	405	NA
1:2240	["A","N"]	0.10067	363	304	NA
1:5184	["C","T"]	0.10055	364	272	NA
1:3773	["C","N"]	0.099418	365	609	NA
1:14408	["C","T"]	0.099377	366	802	NA
1:25606	["G","T"]	0.098876	367	314	NA
1:3782	["G","N"]	0.098057	368	401	NA
1:5806	["C","T"]	0.097789	369	303	NA
1:11462	["A","G"]	0.097773	370	351	NA
1:19247	["C","N"]	0.097211	371	84	NA
1:19410	["A","N"]	0.096196	372	202	NA
1:6117	["C","T"]	0.096061	373	461	NA
1:29784	["C","*"]	0.095941	374	605	NA
1:29735	["A","G"]	0.095668	375	354	NA
1:3777	["C","N"]	0.095225	376	294	NA
1:3780	["A","N"]	0.095172	377	602	NA
1:22492	["A","N"]	0.095043	378	802	NA
1:13536	["C","T"]	0.094824	379	596	NA
1:10067	["A","N"]	0.093794	380	379	NA
1:26985	["C","T"]	0.093504	381	305	NA
1:3776	["A","N"]	0.092641	382	130	NA
1:19558	["A","N"]	0.092611	383	387	NA
1:3784	["C","N"]	0.092413	384	553	NA
1:10069	["A","N"]	0.091737	385	352	NA
1:22917	["T","G"]	0.09144	386	578	NA
1:10068	["A","N"]	0.090573	387	578	NA
1:4975	["G","T"]	0.090084	388	449	NA
1:21149	["G","N"]	0.088947	389	203	NA
1:27520	["A","N"]	0.088824	390	278	NA
1:25336	["A","C"]	0.08857	391	339	NA
1:28881	["G","A"]	0.087939	392	125	NA
1:19316	["T","N"]	0.087933	393	147	NA
1:203	["C","T"]	0.087626	394	385	NA
1:22227	["C","T"]	0.087598	395	319	NA
1:27874	["C","T"]	0.08745	396	482	NA
1:29463	["C","N"]	0.087341	397	169	NA
1:22513	["C","N"]	0.087133	398	262	NA
1:2493	["A","N"]	0.086351	399	279	NA
1:22514	["T","N"]	0.086223	400	135	NA
1:19250	["G","N"]	0.086016	401	374	NA
1:24445	["G","N"]	0.085741	402	244	NA
1:27299	["T","C"]	0.085463	403	414	NA
1:24006	["G","N"]	0.084371	404	269	NA
1:28311	["C","T"]	0.084328	405	370	NA
1:22506	["C","N"]	0.083566	406	264	NA
1:17766	["C","T"]	0.083441	407	205	NA
1:20262	["A","G"]	0.082976	408	153	NA
1:24003	["A","N"]	0.082743	409	73	NA
1:29791	["T","*"]	0.082638	410	345	NA
1:11593	["T","N"]	0.082106	411	430	NA
1:10066	["A","N"]	0.08183	412	172	NA
1:2232	["C","N"]	0.081467	413	194	NA
1:1624	["A","N"]	0.080564	414	350	NA
1:15324	["C","T"]	0.079818	415	203	NA
1:19413	["A","N"]	0.07927	416	210	NA
1:19251	["A","N"]	0.078918	417	261	NA
1:19049	["C","N"]	0.078875	418	195	NA
1:19224	["T","N"]	0.078491	419	67	NA
1:26132	["A","N"]	0.07833	420	194	NA
1:2231	["G","N"]	0.0781	421	183	NA
1:28277	["T","C"]	0.077749	422	17	NA
1:20795	["A","N"]	0.076953	423	49	NA
1:5826	["C","T"]	0.076923	424	510	NA
1:29783	["G","*"]	0.076733	425	332	NA
1:24007	["G","N"]	0.076278	426	512	NA
1:28883	["G","C"]	0.076155	427	76	NA
1:19411	["C","N"]	0.075935	428	183	NA
1:24008	["T","N"]	0.075339	429	91	NA
1:15411	["T","C"]	0.075328	430	487	NA
1:19412	["A","N"]	0.075161	431	149	NA
1:24004	["G","N"]	0.074813	432	184	NA
1:27521	["A","N"]	0.074593	433	495	NA
1:22496	["A","N"]	0.074536	434	533	NA
1:21148	["G","N"]	0.074003	435	52	NA
1:24005	["A","N"]	0.073537	436	203	NA
1:24449	["G","N"]	0.073518	437	66	NA
1:28183	["G","T"]	0.073489	438	94	NA
1:18877	["C","T"]	0.073339	439	151	NA
1:1626	["T","N"]	0.07307	440	96	NA
1:28922	["G","T"]	0.072619	441	56	NA
1:1631	["A","N"]	0.072324	442	65	NA
1:19252	["G","N"]	0.072278	443	480	NA
1:2320	["T","N"]	0.072101	444	343	NA
1:19235	["G","N"]	0.071088	445	663	NA
1:29464	["T","N"]	0.070805	446	185	NA
1:20262	["A","N"]	0.070533	447	181	NA
1:28271	["A","N"]	0.070365	448	238	NA
1:28520	["C","A"]	0.07029	449	177	NA
1:9870	["C","N"]	0.070019	450	182	NA
1:21724	["G","A"]	0.069638	451	174	NA
1:28628	["G","C"]	0.069573	452	468	NA
1:9869	["A","N"]	0.069315	453	70	NA
1:27703	["G","T"]	0.069068	454	397	NA
1:10031	["T","N"]	0.068766	455	145	NA
1:1627	["C","N"]	0.068059	456	475	NA
1:3373	["C","A"]	0.067896	457	199	NA
1:6294	["T","C"]	0.067654	458	173	NA
1:25039	["T","C"]	0.067175	459	168	NA
1:21151	["G","N"]	0.067019	460	475	NA
1:15672	["G","T"]	0.066954	461	639	NA
1:20401	["T","C"]	0.06693	462	455	NA
1:13620	["C","T"]	0.066689	463	171	NA
1:26767	["T","C"]	0.066601	464	47	NA
1:24002	["A","N"]	0.06631	465	171	NA
1:21150	["A","N"]	0.065963	466	461	NA
1:24926	["G","T"]	0.065961	467	457	NA
1:2393	["G","N"]	0.065866	468	447	NA
1:26931	["G","N"]	0.065317	469	212	NA
1:6402	["C","T"]	0.065209	470	197	NA
1:22108	["A","G"]	0.064186	471	93	NA
1:26380	["A","G"]	0.06396	472	294	NA
1:29467	["A","N"]	0.063948	473	283	NA
1:21808	["T","A"]	0.063887	474	421	NA
1:1629	["A","N"]	0.063839	475	61	NA
1:27942	["C","T"]	0.063631	476	160	NA
1:18568	["C","N"]	0.063481	477	162	NA
1:6726	["C","T"]	0.063278	478	312	NA
1:19039	["A","N"]	0.063277	479	157	NA
1:2256	["T","N"]	0.063045	480	165	NA
1:12946	["T","C"]	0.063009	481	200	NA
1:3518	["G","N"]	0.062923	482	63	NA
1:21987	["G","A"]	0.06285	483	228	NA
1:22132	["G","N"]	0.062693	484	433	NA
1:2322	["T","N"]	0.062523	485	129	NA
1:3516	["A","N"]	0.062214	486	157	NA
1:1630	["A","N"]	0.061838	487	193	NA
1:3509	["G","N"]	0.061671	488	413	NA
1:10084	["T","N"]	0.061607	489	187	NA
1:20260	["T","N"]	0.061424	490	219	NA
1:19557	["T","N"]	0.061135	491	80	NA
1:21147	["T","N"]	0.060981	492	79	NA
1:26930	["T","N"]	0.060939	493	243	NA
1:2321	["T","N"]	0.060907	494	239	NA
1:19221	["T","N"]	0.060733	495	89	NA
1:26928	["A","N"]	0.060593	496	183	NA
1:28093	["C","T"]	0.060279	497	54	NA
1:26173	["G","T"]	0.060212	498	79	NA
1:29722	["C","T"]	0.060071	499	286	NA
1:3510	["C","N"]	0.060016	500	267	NA
1:3513	["T","N"]	0.059681	501	232	NA
1:17019	["G","T"]	0.059592	502	59	NA
1:28882	["G","A"]	0.059507	503	319	NA
1:20259	["C","N"]	0.059493	504	149	NA
1:3512	["A","N"]	0.059265	505	230	NA
1:3540	["C","N"]	0.059144	506	61	NA
1:3514	["G","N"]	0.058728	507	223	NA
1:20261	["T","N"]	0.058669	508	101	NA
1:3519	["T","N"]	0.058512	509	222	NA
1:2412	["T","N"]	0.05846	510	188	NA
1:20263	["G","N"]	0.058413	511	152	NA
1:3515	["C","N"]	0.058314	512	146	NA
1:19249	["A","N"]	0.05814	513	13	NA
1:26022	["C","N"]	0.057979	514	182	NA
1:19248	["T","N"]	0.057865	515	137	NA
1:18573	["T","N"]	0.05759	516	173	NA
1:19232	["T","N"]	0.057547	517	231	NA
1:19409	["A","N"]	0.057542	518	228	NA
1:24450	["T","N"]	0.057508	519	173	NA
1:27925	["C","A"]	0.057432	520	206	NA
1:19219	["G","N"]	0.057306	521	87	NA
1:1633	["A","N"]	0.057132	522	178	NA
1:2310	["T","N"]	0.057047	523	221	NA
1:26912	["C","N"]	0.056961	524	226	NA
1:20280	["A","N"]	0.056899	525	195	NA
1:9871	["G","N"]	0.05688	526	238	NA
1:7327	["T","N"]	0.056749	527	66	NA
1:28887	["C","T"]	0.056607	528	216	NA
1:19268	["A","N"]	0.056552	529	220	NA
1:19594	["C","N"]	0.056468	530	132	NA
1:19414	["G","N"]	0.056361	531	222	NA
1:3511	["C","N"]	0.056324	532	138	NA
1:22536	["C","N"]	0.056118	533	123	NA
1:6968	["C","N"]	0.055967	534	179	NA
1:3551	["C","N"]	0.055938	535	176	NA
1:23380	["C","T"]	0.055821	536	231	NA
1:3520	["T","N"]	0.05574	537	117	NA
1:19225	["T","N"]	0.055668	538	44	NA
1:19220	["C","N"]	0.054681	539	206	NA
1:3517	["A","N"]	0.054549	540	369	NA
1:28854	["C","T"]	0.054356	541	179	NA
1:26935	["T","N"]	0.054273	542	198	NA
1:2850	["T","N"]	0.05414	543	62	NA
1:26937	["G","N"]	0.053688	544	38	NA
1:10335	["C","N"]	0.053658	545	124	NA
1:2841	["C","T"]	0.053636	546	225	NA
1:3541	["T","N"]	0.053581	547	137	NA
1:11676	["T","N"]	0.053567	548	177	NA
1:2319	["T","N"]	0.053116	549	133	NA
1:15096	["T","C"]	0.052979	550	217	NA
1:20279	["A","N"]	0.052599	551	213	NA
1:1632	["A","N"]	0.05231	552	136	NA
1:1701	["C","N"]	0.052252	553	126	NA
1:11677	["T","N"]	0.052178	554	286	NA
1:18574	["G","N"]	0.052063	555	218	NA
1:3037	["C","T"]	0.051991	556	115	NA
1:22537	["T","N"]	0.051878	557	330	NA
1:19290	["C","N"]	0.051857	558	267	NA
1:3553	["A","N"]	0.051453	559	88	NA
1:1001	["G","N"]	0.051078	560	49	NA
1:3550	["A","N"]	0.050985	561	490	NA
1:21152	["G","N"]	0.050906	562	38	NA
1:19309	["C","N"]	0.050727	563	293	NA
1:26945	["A","N"]	0.050589	564	125	NA
1:3508	["T","N"]	0.05052	565	131	NA
1:22541	["G","N"]	0.049948	566	110	NA
1:26727	["G","T"]	0.049928	567	124	NA
1:11292	["G","*"]	0.049871	568	292	NA
1:219	["G","T"]	0.049856	569	303	NA
1:7325	["T","N"]	0.049765	570	312	NA
1:7671	["T","N"]	0.049752	571	51	NA
1:18569	["T","N"]	0.049725	572	124	NA
1:3552	["C","N"]	0.049612	573	175	NA
1:22535	["T","N"]	0.049489	574	215	NA
1:27070	["C","N"]	0.049324	575	150	NA
1:19306	["A","N"]	0.048792	576	469	NA
1:19051	["A","N"]	0.048579	577	35	NA
1:7326	["T","N"]	0.04845	578	118	NA
1:26936	["C","N"]	0.048392	579	169	NA
1:1267	["C","T"]	0.048324	580	134	NA
1:27072	["T","N"]	0.048315	581	159	NA
1:3165	["C","T"]	0.048232	582	122	NA
1:11294	["T","*"]	0.047851	583	39	NA
1:1625	["C","N"]	0.047788	584	115	NA
1:19050	["T","N"]	0.047637	585	170	NA
1:11332	["A","G"]	0.047564	586	127	NA
1:24446	["C","N"]	0.047212	587	124	NA
1:11289	["C","*"]	0.047169	588	287	NA
1:7322	["T","N"]	0.047144	589	50	NA
1:26913	["A","N"]	0.046948	590	311	NA
1:2508	["C","N"]	0.046896	591	295	NA
1:11295	["T","*"]	0.046881	592	130	NA
1:11296	["T","*"]	0.046835	593	224	NA
1:9969	["C","N"]	0.046807	594	126	NA
1:21306	["C","T"]	0.046679	595	286	NA
1:11291	["G","*"]	0.046655	596	162	NA
1:22030	["G","*"]	0.046122	597	114	NA
1:26947	["C","N"]	0.04576	598	161	NA
1:27071	["T","N"]	0.045615	599	166	NA
1:11288	["T","*"]	0.045514	600	55	NA
1:26536	["A","N"]	0.045439	601	195	NA
1:27847	["C","G"]	0.045411	602	430	NA
1:3894	["A","*"]	0.045256	603	432	NA
1:11418	["T","C"]	0.045179	604	144	NA
1:5842	["C","T"]	0.045132	605	176	NA
1:19053	["T","N"]	0.045086	606	114	NA
1:11365	["G","T"]	0.044995	607	194	NA
1:22533	["A","N"]	0.044881	608	113	NA
1:19547	["C","N"]	0.04485	609	283	NA
1:20794	["A","N"]	0.044811	610	105	NA
1:11290	["T","*"]	0.044594	611	198	NA
1:26911	["C","N"]	0.044554	612	279	NA
1:26949	["G","N"]	0.044542	613	138	NA
1:7324	["T","N"]	0.04434	614	147	NA
1:19052	["T","N"]	0.044198	615	275	NA
1:2305	["G","N"]	0.044141	616	420	NA
1:22516	["T","N"]	0.043992	617	139	NA
1:26540	["T","N"]	0.043951	618	132	NA
1:26934	["C","N"]	0.043863	619	159	NA
1:26943	["G","N"]	0.043806	620	116	NA
1:11296	["T","G"]	0.043781	621	124	NA
1:29778	["G","*"]	0.043652	622	139	NA
1:28090	["G","*"]	0.04362	623	100	NA
1:2379	["T","N"]	0.043576	624	140	NA
1:10228	["C","T"]	0.043571	625	52	NA
1:26918	["G","N"]	0.043494	626	374	NA
1:29754	["C","T"]	0.043424	627	48	NA
1:22031	["T","*"]	0.043419	628	277	NA
1:19008	["A","N"]	0.043295	629	47	NA
1:22032	["T","*"]	0.043209	630	116	NA
1:2507	["C","N"]	0.042875	631	352	NA
1:2285	["A","N"]	0.042766	632	408	NA
1:569	["G","A"]	0.042743	633	149	NA
1:26542	["C","N"]	0.042724	634	269	NA
1:9929	["G","A"]	0.042694	635	141	NA
1:26541	["A","N"]	0.042652	636	127	NA
1:22029	["A","*"]	0.042362	637	145	NA
1:4320	["C","T"]	0.042146	638	134	NA
1:11293	["T","*"]	0.042143	639	162	NA
1:28739	["G","T"]	0.042061	640	191	NA
1:11337	["T","C"]	0.042034	641	164	NA
1:22527	["C","N"]	0.041812	642	268	NA
1:26529	["G","N"]	0.041718	643	181	NA
1:10436	["T","N"]	0.041653	644	131	NA
1:2242	["T","N"]	0.041465	645	132	NA
1:26185	["G","T"]	0.041443	646	225	NA
1:1288	["C","T"]	0.041414	647	393	NA
1:2396	["A","N"]	0.041189	648	126	NA
1:24452	["A","N"]	0.041127	649	43	NA
1:2385	["A","N"]	0.041044	650	425	NA
1:26535	["A","N"]	0.040999	651	374	NA
1:9245	["G","N"]	0.040967	652	58	NA
1:23604	["C","G"]	0.040861	653	37	NA
1:2382	["G","N"]	0.040727	654	98	NA
1:27882	["G","T"]	0.040722	655	104	NA
1:22528	["A","N"]	0.040703	656	330	NA
1:28091	["T","*"]	0.040641	657	129	NA
1:3889	["A","*"]	0.040566	658	133	NA
1:28092	["T","*"]	0.040301	659	126	NA
1:26915	["A","N"]	0.040292	660	261	NA
1:7791	["G","A"]	0.040252	661	381	NA
1:10667	["T","G"]	0.040218	662	322	NA
1:26534	["C","N"]	0.040174	663	217	NA
1:3895	["A","*"]	0.039991	664	129	NA
1:28095	["A","*"]	0.039964	665	32	NA
1:11824	["C","T"]	0.039914	666	99	NA
1:12964	["A","G"]	0.039672	667	134	NA
1:19173	["A","N"]	0.039666	668	128	NA
1:26531	["T","N"]	0.039608	669	148	NA
1:2849	["G","N"]	0.039487	670	128	NA
1:27531	["T","N"]	0.039351	671	60	NA
1:9831	["T","C"]	0.03933	672	112	NA
1:21153	["T","N"]	0.039285	673	139	NA
1:9968	["G","N"]	0.039233	674	417	NA
1:3900	["A","*"]	0.039164	675	121	NA
1:2383	["T","N"]	0.039071	676	406	NA
1:2506	["T","N"]	0.038897	677	50	NA
1:19589	["A","N"]	0.038884	678	125	NA
1:19237	["A","N"]	0.038874	679	96	NA
1:19171	["A","N"]	0.038862	680	119	NA
1:3896	["G","*"]	0.038821	681	104	NA
1:26938	["T","N"]	0.038814	682	31	NA
1:26537	["C","N"]	0.038813	683	374	NA
1:27673	["C","T"]	0.038655	684	128	NA
1:28725	["C","T"]	0.038643	685	131	NA
1:26530	["A","N"]	0.03853	686	124	NA
1:3881	["A","*"]	0.038495	687	92	NA
1:26532	["T","N"]	0.038449	688	116	NA
1:21618	["C","G"]	0.038216	689	38	NA
1:24708	["T","N"]	0.03811	690	311	NA
1:3893	["G","*"]	0.038058	691	92	NA
1:1541	["C","T"]	0.037955	692	119	NA
1:7323	["A","N"]	0.03781	693	120	NA
1:19317	["C","N"]	0.037767	694	121	NA
1:26539	["G","N"]	0.037537	695	206	NA
1:19308	["A","N"]	0.037518	696	390	NA
1:26735	["C","T"]	0.037488	697	118	NA
1:24448	["T","N"]	0.037478	698	116	NA
1:10434	["A","N"]	0.037468	699	143	NA
1:2392	["T","N"]	0.037446	700	239	NA
1:2386	["A","N"]	0.037431	701	132	NA
1:3907	["T","*"]	0.037415	702	119	NA
1:10070	["A","N"]	0.037401	703	117	NA
1:19021	["G","N"]	0.037342	704	28	NA
1:19035	["T","N"]	0.037342	705	132	NA
1:3887	["A","*"]	0.037171	706	117	NA
1:19041	["C","N"]	0.03712	707	112	NA
1:2516	["G","N"]	0.037111	708	61	NA
1:22534	["A","N"]	0.03685	709	112	NA
1:3888	["A","*"]	0.036807	710	398	NA
1:3882	["T","*"]	0.036786	711	332	NA
1:26533	["C","N"]	0.036732	712	379	NA
1:3905	["T","*"]	0.036713	713	99	NA
1:28628	["G","T"]	0.036651	714	390	NA
1:1852	["A","N"]	0.036647	715	887	NA
1:28093	["C","*"]	0.036644	716	357	NA
1:3883	["T","*"]	0.036549	717	204	NA
1:2378	["T","N"]	0.036547	718	96	NA
1:10301	["C","N"]	0.036262	719	119	NA
1:17448	["A","G"]	0.035908	720	90	NA
1:3908	["A","*"]	0.035895	721	385	NA
1:3892	["G","*"]	0.035894	722	126	NA
1:2247	["G","N"]	0.035871	723	123	NA
1:19132	["G","N"]	0.035854	724	123	NA
1:27811	["T","N"]	0.03585	725	45	NA
1:26522	["C","T"]	0.035821	726	121	NA
1:3890	["G","*"]	0.035776	727	122	NA
1:26538	["G","N"]	0.035732	728	84	NA
1:936	["C","T"]	0.035558	729	111	NA
1:3884	["C","*"]	0.035533	730	97	NA
1:22491	["A","N"]	0.035515	731	114	NA
1:2397	["C","N"]	0.035352	732	122	NA
1:24711	["T","N"]	0.035296	733	117	NA
1:3903	["C","*"]	0.035283	734	117	NA
1:18352	["T","N"]	0.03519	735	103	NA
1:22352	["G","N"]	0.035018	736	369	NA
1:3906	["T","*"]	0.035002	737	113	NA
1:20791	["G","N"]	0.034992	738	118	NA
1:3902	["C","*"]	0.03499	739	159	NA
1:24709	["T","N"]	0.034987	740	128	NA
1:28249	["A","*"]	0.034845	741	326	NA
1:2377	["T","N"]	0.034808	742	89	NA
1:28094	["T","*"]	0.034746	743	117	NA
1:9113	["C","T"]	0.034535	744	105	NA
1:21584	["T","C"]	0.034507	745	114	NA
1:28855	["A","G"]	0.034476	746	110	NA
1:22033	["C","*"]	0.034421	747	333	NA
1:3891	["A","*"]	0.034304	748	144	NA
1:29784	["C","T"]	0.03428	749	13	NA
1:11291	["G","A"]	0.03428	750	137	NA
1:3899	["A","*"]	0.034229	751	91	NA
1:19593	["C","N"]	0.034221	752	365	NA
1:10873	["A","G"]	0.034095	753	111	NA
1:2251	["A","N"]	0.034076	754	113	NA
1:27847	["C","T"]	0.034011	755	144	NA
1:3901	["G","*"]	0.033994	756	107	NA
1:2451	["T","N"]	0.033991	757	8	NA
1:19183	["T","N"]	0.033978	758	117	NA
1:10053	["A","N"]	0.033964	759	108	NA
1:28253	["C","*"]	0.033891	760	115	NA
1:19172	["C","N"]	0.033888	761	103	NA
1:11675	["T","N"]	0.033835	762	109	NA
1:2394	["T","N"]	0.033823	763	106	NA
1:3885	["C","*"]	0.033821	764	103	NA
1:10333	["A","N"]	0.033727	765	117	NA
1:2391	["T","N"]	0.033705	766	187	NA
1:10331	["A","N"]	0.033675	767	122	NA
1:26135	["C","N"]	0.033592	768	107	NA
1:19177	["G","N"]	0.033544	769	123	NA
1:24706	["T","N"]	0.033476	770	83	NA
1:28881	["G","T"]	0.033428	771	187	NA
1:22034	["A","*"]	0.033356	772	352	NA
1:27532	["C","N"]	0.03335	773	315	NA
1:28461	["A","G"]	0.033288	774	66	NA
1:18570	["C","T"]	0.033222	775	109	NA
1:1846	["A","N"]	0.033196	776	112	NA
1:19987	["T","N"]	0.033174	777	106	NA
1:1847	["T","N"]	0.032981	778	117	NA
1:19602	["C","T"]	0.032815	779	108	NA
1:3886	["T","*"]	0.032735	780	86	NA
1:2384	["G","N"]	0.032718	781	110	NA
1:2395	["C","N"]	0.032685	782	130	NA
1:2390	["T","N"]	0.032604	783	117	NA
1:27852	["G","T"]	0.032603	784	8	NA
1:13474	["T","A"]	0.032537	785	127	NA
1:29482	["C","N"]	0.032502	786	44	NA
1:3897	["T","*"]	0.032492	787	147	NA
1:10059	["G","N"]	0.032485	788	69	NA
1:24707	["C","N"]	0.032468	789	84	NA
1:2248	["T","N"]	0.032467	790	276	NA
1:13432	["C","T"]	0.03243	791	101	NA
1:17247	["T","C"]	0.032415	792	94	NA
1:22530	["C","N"]	0.03241	793	79	NA
1:18354	["A","N"]	0.032409	794	95	NA
1:19318	["C","N"]	0.032291	795	101	NA
1:19179	["T","N"]	0.032242	796	78	NA
1:27638	["T","C"]	0.032224	797	110	NA
1:10332	["C","N"]	0.032219	798	193	NA
1:1853	["C","N"]	0.032163	799	108	NA
1:3879	["A","*"]	0.032129	800	216	NA
1:29777	["G","*"]	0.032087	801	79	NA
1:2381	["G","N"]	0.032046	802	83	NA
1:2398	["G","N"]	0.032008	803	47	NA
1:7961	["T","N"]	0.0319	804	83	NA
1:19181	["T","N"]	0.03187	805	107	NA
1:10277	["C","T"]	0.031867	806	305	NA
1:19986	["T","N"]	0.031857	807	106	NA
1:10765	["C","T"]	0.031839	808	83	NA
1:19180	["G","N"]	0.031825	809	306	NA
1:10065	["G","N"]	0.031809	810	120	NA
1:19043	["C","N"]	0.031787	811	86	NA
1:27812	["C","N"]	0.031786	812	32	NA
1:818	["T","N"]	0.03177	813	307	NA
1:24710	["A","N"]	0.031768	814	297	NA
1:18355	["C","N"]	0.031763	815	86	NA
1:19182	["A","N"]	0.031751	816	228	NA
1:7669	["A","N"]	0.031749	817	57	NA
1:24721	["T","N"]	0.031732	818	307	NA
1:10435	["A","N"]	0.031696	819	125	NA
1:29462	["G","N"]	0.031629	820	97	NA
1:10055	["A","N"]	0.03162	821	107	NA
1:28252	["T","*"]	0.031544	822	101	NA
1:18353	["T","N"]	0.031543	823	206	NA
1:29468	["G","N"]	0.0315	824	171	NA
1:3880	["G","*"]	0.031451	825	83	NA
1:2246	["G","N"]	0.031421	826	117	NA
1:22368	["A","N"]	0.031401	827	161	NA
1:3904	["A","*"]	0.031303	828	343	NA
1:22529	["A","N"]	0.031146	829	177	NA
1:1636	["G","N"]	0.031108	830	91	NA
1:1848	["C","N"]	0.031107	831	114	NA
1:19574	["A","N"]	0.031085	832	74	NA
1:6883	["C","T"]	0.031003	833	105	NA
1:10060	["T","N"]	0.030938	834	101	NA
1:10054	["G","N"]	0.030892	835	99	NA
1:25993	["G","N"]	0.03068	836	261	NA
1:2399	["C","N"]	0.030656	837	114	NA
1:26543	["T","N"]	0.030645	838	92	NA
1:10057	["T","N"]	0.030612	839	82	NA
1:1842	["A","N"]	0.03061	840	119	NA
1:10056	["G","N"]	0.030603	841	83	NA
1:29466	["C","N"]	0.030585	842	77	NA
1:27810	["T","N"]	0.030563	843	104	NA
1:22545	["G","N"]	0.030478	844	168	NA
1:10323	["A","G"]	0.030373	845	97	NA
1:19985	["T","N"]	0.030357	846	81	NA
1:2249	["G","N"]	0.030348	847	69	NA
1:21154	["T","N"]	0.030311	848	188	NA
1:6168	["T","N"]	0.030283	849	74	NA
1:10058	["G","N"]	0.030222	850	96	NA
1:19175	["A","N"]	0.030217	851	88	NA
1:19047	["A","N"]	0.03017	852	89	NA
1:24912	["C","T"]	0.030149	853	248	NA
1:28250	["T","*"]	0.030106	854	103	NA
1:1322	["G","N"]	0.030105	855	121	NA
1:19344	["T","N"]	0.030098	856	186	NA
1:21846	["C","T"]	0.030061	857	213	NA
1:2238	["A","N"]	0.02999	858	149	NA
1:27809	["A","N"]	0.029948	859	94	NA
1:18599	["C","N"]	0.029857	860	25	NA
1:19963	["A","N"]	0.029799	861	78	NA
1:7661	["A","N"]	0.029744	862	87	NA
1:1850	["A","N"]	0.029724	863	293	NA
1:23852	["A","N"]	0.029711	864	74	NA
1:7667	["G","N"]	0.029699	865	40	NA
1:26023	["T","C"]	0.029565	866	95	NA
1:19176	["T","N"]	0.029549	867	145	NA
1:2387	["A","N"]	0.029386	868	100	NA
1:10061	["T","N"]	0.029368	869	135	NA
1:2380	["A","N"]	0.029314	870	74	NA
1:3898	["T","*"]	0.029294	871	72	NA
1:26929	["G","A"]	0.029235	872	98	NA
1:27806	["G","N"]	0.029189	873	250	NA
1:22532	["G","N"]	0.02914	874	70	NA
1:11672	["T","N"]	0.029037	875	36	NA
1:11680	["A","N"]	0.029018	876	131	NA
1:7665	["A","N"]	0.028982	877	84	NA
1:2388	["C","N"]	0.02894	878	124	NA
1:10062	["T","N"]	0.028629	879	84	NA
1:18600	["A","N"]	0.028528	880	92	NA
1:19174	["G","N"]	0.028525	881	74	NA
1:22531	["A","N"]	0.028503	882	79	NA
1:19170	["C","N"]	0.028472	883	76	NA
1:22544	["A","N"]	0.028329	884	151	NA
1:201	["T","C"]	0.028296	885	84	NA
1:2271	["A","N"]	0.028291	886	86	NA
1:22551	["C","N"]	0.028242	887	97	NA
1:11679	["G","N"]	0.028218	888	92	NA
1:10527	["C","N"]	0.028207	889	70	NA
1:7664	["G","N"]	0.028204	890	71	NA
1:26555	["A","N"]	0.028188	891	83	NA
1:19178	["G","N"]	0.028151	892	78	NA
1:29740	["A","G"]	0.02812	893	87	NA
1:18825	["A","G"]	0.027942	894	67	NA
1:20270	["C","N"]	0.02785	895	91	NA
1:7668	["A","N"]	0.027795	896	31	NA
1:25997	["T","N"]	0.027759	897	74	NA
1:2237	["G","N"]	0.027753	898	46	NA
1:19319	["A","N"]	0.027749	899	73	NA
1:25992	["T","N"]	0.027748	900	66	NA
1:19263	["C","N"]	0.027677	901	89	NA
1:2448	["G","N"]	0.02767	902	76	NA
1:10080	["C","N"]	0.027627	903	81	NA
1:7670	["G","N"]	0.027624	904	140	NA
1:7666	["T","N"]	0.027563	905	80	NA
1:803	["G","N"]	0.027524	906	118	NA
1:24713	["T","N"]	0.027508	907	78	NA
1:11673	["A","N"]	0.027445	908	78	NA
1:27995	["T","C"]	0.027427	909	86	NA
1:29742	["G","T"]	0.027396	910	89	NA
1:20269	["G","N"]	0.027358	911	68	NA
1:1849	["A","N"]	0.027322	912	162	NA
1:26544	["A","N"]	0.027298	913	102	NA
1:19555	["T","N"]	0.027275	914	68	NA
1:2450	["C","N"]	0.027191	915	92	NA
1:6398	["A","N"]	0.027187	916	295	NA
1:1857	["G","N"]	0.027124	917	151	NA
1:7662	["G","N"]	0.027001	918	76	NA
1:10704	["G","N"]	0.026911	919	97	NA
1:19408	["A","N"]	0.026839	920	199	NA
1:11678	["A","N"]	0.02678	921	78	NA
1:19046	["A","N"]	0.026764	922	42	NA
1:1855	["G","N"]	0.026723	923	74	NA
1:6967	["A","N"]	0.02672	924	22	NA
1:7663	["T","N"]	0.026568	925	66	NA
1:19037	["G","N"]	0.026519	926	82	NA
1:1858	["T","N"]	0.026492	927	84	NA
1:521	["G","T"]	0.0264	928	107	NA
1:1843	["G","N"]	0.026353	929	78	NA
1:20277	["T","N"]	0.026328	930	83	NA
1:10063	["T","N"]	0.026315	931	80	NA
1:18583	["G","N"]	0.026293	932	102	NA
1:24714	["C","N"]	0.026271	933	38	NA
1:1635	["A","N"]	0.026264	934	70	NA
1:26136	["A","N"]	0.026261	935	166	NA
1:19169	["T","N"]	0.026243	936	73	NA
1:28251	["T","*"]	0.026235	937	134	NA
1:6399	["A","N"]	0.026173	938	86	NA
1:1845	["A","N"]	0.026113	939	79	NA
1:28248	["G","*"]	0.026049	940	68	NA
1:6386	["T","N"]	0.026028	941	114	NA
1:13019	["C","T"]	0.026027	942	79	NA
1:8321	["C","N"]	0.026022	943	100	NA
1:1329	["C","N"]	0.026007	944	133	NA
1:10078	["C","N"]	0.025973	945	252	NA
1:6396	["T","N"]	0.025957	946	75	NA
1:20792	["C","N"]	0.025937	947	85	NA
1:18584	["T","N"]	0.025904	948	66	NA
1:2746	["T","C"]	0.025755	949	61	NA
1:10064	["A","N"]	0.025743	950	76	NA
1:23850	["T","N"]	0.025602	951	71	NA
1:1844	["A","N"]	0.025542	952	56	NA
1:19042	["C","N"]	0.025522	953	93	NA
1:2234	["T","N"]	0.02552	954	57	NA
1:11674	["C","N"]	0.025473	955	124	NA
1:20275	["G","N"]	0.025465	956	82	NA
1:19048	["G","N"]	0.025447	957	62	NA
1:24705	["A","N"]	0.025429	958	74	NA
1:29632	["C","T"]	0.025414	959	23	NA
1:19155	["A","N"]	0.025226	960	88	NA
1:20273	["T","N"]	0.025225	961	81	NA
1:2221	["C","N"]	0.025201	962	26	NA
1:19359	["A","N"]	0.025196	963	56	NA
1:10077	["T","N"]	0.025118	964	70	NA
1:12053	["C","T"]	0.025111	965	99	NA
1:26005	["A","N"]	0.025097	966	101	NA
1:1851	["T","N"]	0.025088	967	18	NA
1:2235	["G","N"]	0.025058	968	37	NA
1:19038	["T","N"]	0.025015	969	80	NA
1:19970	["C","N"]	0.024946	970	64	NA
1:27808	["T","N"]	0.024938	971	63	NA
1:19036	["G","N"]	0.02489	972	88	NA
1:21614	["C","T"]	0.024806	973	116	NA
1:29399	["G","A"]	0.024681	974	89	NA
1:10703	["A","N"]	0.024681	975	92	NA
1:16466	["C","T"]	0.024363	976	168	NA
1:26545	["T","N"]	0.024357	977	83	NA
1:28274	["A","N"]	0.024313	978	87	NA
1:20272	["A","N"]	0.024302	979	75	NA
1:25990	["T","N"]	0.024221	980	76	NA
1:14120	["C","T"]	0.024214	981	69	NA
1:26563	["A","N"]	0.02421	982	243	NA
1:6183	["A","G"]	0.024205	983	125	NA
1:26925	["G","N"]	0.024185	984	76	NA
1:1854	["T","N"]	0.024075	985	63	NA
1:6387	["G","N"]	0.023943	986	135	NA
1:27944	["C","T"]	0.023886	987	57	NA
1:24197	["G","T"]	0.023859	988	94	NA
1:22600	["A","C"]	0.023689	989	89	NA
1:6400	["A","N"]	0.023659	990	69	NA
1:26549	["C","N"]	0.023652	991	78	NA
1:9829	["A","G"]	0.023632	992	25	NA
1:2389	["A","N"]	0.023602	993	65	NA
1:19266	["T","N"]	0.023569	994	23	NA
1:6875	["A","N"]	0.023563	995	59	NA
1:19044	["T","N"]	0.023559	996	30	NA
1:2438	["G","N"]	0.023549	997	58	NA
1:2222	["T","N"]	0.023414	998	75	NA
1:16092	["C","T"]	0.023402	999	71	NA
1:11671	["C","N"]	0.023396	1000	70	NA
1:15451	["G","A"]	0.023347	1001	61	NA
1:18572	["C","N"]	0.023201	1002	66	NA
1:2692	["A","T"]	0.023199	1003	36	NA
1:21991	["T","N"]	0.023176	1004	83	NA
1:583	["C","T"]	0.023132	1005	56	NA
1:2218	["T","N"]	0.023108	1006	130	NA
1:2476	["A","N"]	0.023105	1007	69	NA
1:23012	["G","A"]	0.023008	1008	85	NA
1:28088	["T","C"]	0.023005	1009	38	NA
1:19024	["C","N"]	0.022965	1010	71	NA
1:26551	["T","N"]	0.022943	1011	74	NA
1:19188	["A","N"]	0.022928	1012	65	NA
1:24453	["A","N"]	0.022924	1013	47	NA
1:19033	["A","N"]	0.022898	1014	35	NA
1:27523	["T","N"]	0.022891	1015	168	NA
1:7802	["T","N"]	0.022887	1016	84	NA
1:26000	["T","N"]	0.022881	1017	145	NA
1:19045	["A","N"]	0.022875	1018	92	NA
1:9526	["G","T"]	0.022858	1019	177	NA
1:25710	["C","T"]	0.022805	1020	159	NA
1:11681	["C","N"]	0.02279	1021	74	NA
1:16549	["G","T"]	0.022709	1022	73	NA
1:14335	["G","T"]	0.022686	1023	88	NA
1:25994	["T","N"]	0.022633	1024	85	NA
1:22526	["C","N"]	0.02263	1025	53	NA
1:27807	["C","N"]	0.022622	1026	71	NA
1:19025	["T","N"]	0.022578	1027	71	NA
1:19264	["C","N"]	0.022552	1028	81	NA
1:25999	["T","N"]	0.022526	1029	83	NA
1:7321	["C","N"]	0.022508	1030	95	NA
1:6406	["C","N"]	0.02245	1031	70	NA
1:19267	["A","N"]	0.022435	1032	82	NA
1:20271	["T","N"]	0.022341	1033	68	NA
1:3527	["G","N"]	0.02233	1034	136	NA
1:6407	["T","N"]	0.022303	1035	71	NA
1:26137	["A","N"]	0.0223	1036	90	NA
1:2228	["T","N"]	0.022279	1037	61	NA
1:19184	["G","N"]	0.022148	1038	55	NA
1:26562	["A","N"]	0.02209	1039	130	NA
1:19425	["T","N"]	0.022086	1040	82	NA
1:26002	["C","N"]	0.022059	1041	53	NA
1:19343	["C","N"]	0.022044	1042	50	NA
1:819	["A","N"]	0.021992	1043	154	NA
1:26567	["G","N"]	0.021949	1044	122	NA
1:28270	["T","N"]	0.021947	1045	32	NA
1:25690	["G","T"]	0.021881	1046	58	NA
1:11325	["C","T"]	0.021808	1047	139	NA
1:26552	["T","N"]	0.021781	1048	42	NA
1:19032	["C","N"]	0.021779	1049	68	NA
1:23518	["G","N"]	0.021776	1050	51	NA
1:2250	["G","N"]	0.02175	1051	125	NA
1:26570	["C","N"]	0.021742	1052	58	NA
1:23854	["C","N"]	0.021685	1053	63	NA
1:26558	["G","N"]	0.021668	1054	215	NA
1:20276	["A","N"]	0.021654	1055	70	NA
1:25991	["G","N"]	0.021652	1056	82	NA
1:19020	["A","N"]	0.021575	1057	163	NA
1:25469	["C","T"]	0.021569	1058	90	NA
1:2219	["A","N"]	0.021533	1059	48	NA
1:3852	["A","N"]	0.021463	1060	77	NA
1:19220	["C","T"]	0.021452	1061	65	NA
1:1281	["C","T"]	0.021448	1062	90	NA
1:2223	["C","N"]	0.021447	1063	80	NA
1:11074	["C","N"]	0.02144	1064	64	NA
1:24454	["A","N"]	0.021411	1065	60	NA
1:21992	["T","N"]	0.021397	1066	23	NA
1:24058	["C","N"]	0.021387	1067	70	NA
1:28095	["A","T"]	0.021286	1068	18	NA
1:2226	["C","N"]	0.021275	1069	174	NA
1:26144	["G","T"]	0.021245	1070	82	NA
1:25996	["G","N"]	0.021224	1071	29	NA
1:19034	["T","N"]	0.021204	1072	70	NA
1:518	["A","N"]	0.021175	1073	22	NA
1:26559	["C","N"]	0.021173	1074	53	NA
1:20267	["T","N"]	0.021144	1075	22	NA
1:26007	["T","N"]	0.021101	1076	74	NA
1:20278	["G","N"]	0.021027	1077	87	NA
1:1590	["G","N"]	0.021013	1078	52	NA
1:18566	["A","N"]	0.020978	1079	63	NA
1:26569	["T","N"]	0.020906	1080	65	NA
1:1856	["A","N"]	0.020889	1081	186	NA
1:25998	["A","N"]	0.02087	1082	59	NA
1:19023	["T","N"]	0.020844	1083	213	NA
1:2255	["A","N"]	0.020838	1084	86	NA
1:26001	["A","N"]	0.020837	1085	59	NA
1:25995	["T","N"]	0.020779	1086	52	NA
1:2225	["A","N"]	0.020773	1087	92	NA
1:2220	["T","N"]	0.02077	1088	57	NA
1:26556	["G","N"]	0.020743	1089	51	NA
1:19379	["A","N"]	0.02068	1090	62	NA
1:19307	["A","N"]	0.020674	1091	83	NA
1:26560	["T","N"]	0.020661	1092	87	NA
1:19265	["T","N"]	0.02062	1093	157	NA
1:24001	["C","N"]	0.020589	1094	65	NA
1:19040	["A","N"]	0.02054	1095	57	NA
1:10091	["G","N"]	0.020535	1096	64	NA
1:22542	["T","N"]	0.020511	1097	84	NA
1:2239	["A","N"]	0.020484	1098	55	NA
1:6848	["C","N"]	0.020437	1099	57	NA
1:19320	["C","N"]	0.020367	1100	48	NA
1:27522	["T","N"]	0.020363	1101	73	NA
1:14382	["T","C"]	0.02032	1102	62	NA
1:2216	["T","N"]	0.02031	1103	50	NA
1:9887	["T","N"]	0.020309	1104	105	NA
1:22325	["T","N"]	0.020286	1105	70	NA
1:26546	["T","N"]	0.020277	1106	203	NA
1:19211	["G","N"]	0.020272	1107	62	NA
1:21732	["C","N"]	0.020262	1108	52	NA
1:26006	["G","N"]	0.020255	1109	66	NA
1:4656	["G","N"]	0.020235	1110	77	NA
1:6397	["A","N"]	0.020207	1111	62	NA
1:26564	["A","N"]	0.020188	1112	55	NA
1:29422	["G","T"]	0.020168	1113	71	NA
1:19554	["C","N"]	0.020137	1114	61	NA
1:26547	["A","N"]	0.020127	1115	56	NA
1:795	["T","N"]	0.020088	1116	82	NA
1:7674	["C","N"]	0.020051	1117	61	NA
1:7332	["T","N"]	0.020036	1118	72	NA
1:19331	["T","N"]	0.020007	1119	62	NA
1:26553	["G","N"]	0.019965	1120	54	NA
1:2217	["T","N"]	0.019955	1121	76	NA
1:21157	["G","N"]	0.01994	1122	54	NA
1:19210	["A","N"]	0.019932	1123	69	NA
1:23851	["A","N"]	0.019919	1124	134	NA
1:6847	["G","N"]	0.019871	1125	124	NA
1:26876	["T","N"]	0.019865	1126	22	NA
1:19427	["T","N"]	0.019845	1127	94	NA
1:3549	["G","N"]	0.019843	1128	52	NA
1:22327	["T","N"]	0.019841	1129	78	NA
1:21123	["G","T"]	0.019706	1130	70	NA
1:26004	["C","N"]	0.019684	1131	21	NA
1:26681	["C","T"]	0.019681	1132	91	NA
1:2481	["T","N"]	0.019652	1133	72	NA
1:19532	["A","N"]	0.019619	1134	62	NA
1:2244	["T","N"]	0.019576	1135	46	NA
1:562	["T","N"]	0.019553	1136	62	NA
1:27524	["C","N"]	0.01952	1137	50	NA
1:21731	["C","N"]	0.01945	1138	197	NA
1:26550	["G","N"]	0.019442	1139	60	NA
1:19022	["T","N"]	0.019427	1140	21	NA
1:19373	["T","N"]	0.019388	1141	68	NA
1:26568	["C","N"]	0.01937	1142	55	NA
1:25844	["C","T"]	0.01935	1143	59	NA
1:26606	["C","T"]	0.019308	1144	77	NA
1:18570	["C","N"]	0.019307	1145	51	NA
1:7330	["A","N"]	0.019277	1146	62	NA
1:19187	["T","N"]	0.019276	1147	94	NA
1:26924	["A","N"]	0.019231	1148	23	NA
1:18582	["C","N"]	0.019218	1149	766	NA
1:20256	["T","N"]	0.019212	1150	83	NA
1:19207	["G","N"]	0.019207	1151	56	NA
1:21146	["T","N"]	0.019161	1152	25	NA
1:19358	["A","N"]	0.019161	1153	60	NA
1:3548	["G","N"]	0.019122	1154	53	NA
1:21155	["C","N"]	0.019112	1155	49	NA
1:21159	["G","N"]	0.01911	1156	61	NA
1:25264	["T","C"]	0.019105	1157	81	NA
1:1592	["T","N"]	0.01908	1158	45	NA
1:8813	["G","A"]	0.019052	1159	72	NA
1:3853	["A","N"]	0.01904	1160	51	NA
1:3522	["A","N"]	0.019031	1161	83	NA
1:18567	["T","N"]	0.019023	1162	150	NA
1:19205	["T","N"]	0.018935	1163	67	NA
1:26580	["T","N"]	0.018906	1164	66	NA
1:2224	["A","N"]	0.018895	1165	58	NA
1:23849	["T","N"]	0.018883	1166	50	NA
1:26154	["A","N"]	0.018869	1167	56	NA
1:2450	["C","A"]	0.018841	1168	47	NA
1:19432	["T","N"]	0.018831	1169	43	NA
1:2233	["T","N"]	0.018825	1170	80	NA
1:2229	["G","N"]	0.018745	1171	27	NA
1:2230	["T","N"]	0.018702	1172	69	NA
1:3850	["T","N"]	0.018649	1173	121	NA
1:20286	["T","N"]	0.018624	1174	145	NA
1:29474	["G","N"]	0.018587	1175	35	NA
1:20296	["A","N"]	0.018546	1176	56	NA
1:10051	["G","N"]	0.018543	1177	44	NA
1:27739	["C","T"]	0.018474	1178	66	NA
1:1642	["C","N"]	0.018474	1179	170	NA
1:2227	["C","N"]	0.018433	1180	45	NA
1:2243	["G","N"]	0.018427	1181	61	NA
1:6369	["G","A"]	0.018351	1182	51	NA
1:1591	["T","N"]	0.018349	1183	19	NA
1:22325	["T","C"]	0.018309	1184	87	NA
1:21993	["A","N"]	0.018229	1185	62	NA
1:20298	["A","N"]	0.018179	1186	67	NA
1:28205	["C","T"]	0.018178	1187	80	NA
1:2469	["C","T"]	0.018171	1188	63	NA
1:24410	["G","R"]	0.018165	1189	82	NA
1:23519	["G","N"]	0.018157	1190	60	NA
1:20297	["A","N"]	0.018145	1191	150	NA
1:26566	["A","N"]	0.018144	1192	44	NA
1:21730	["A","N"]	0.018138	1193	47	NA
1:26003	["A","N"]	0.018112	1194	46	NA
1:1593	["C","N"]	0.018087	1195	49	NA
1:10706	["T","N"]	0.018002	1196	76	NA
1:19360	["C","N"]	0.017994	1197	38	NA
1:22538	["A","N"]	0.017947	1198	95	NA
1:26554	["A","N"]	0.017939	1199	68	NA
1:1684	["C","T"]	0.017875	1200	55	NA
1:23992	["A","N"]	0.01782	1201	70	NA
1:29785	["T","N"]	0.017819	1202	112	NA
1:26008	["T","N"]	0.017815	1203	48	NA
1:21728	["T","N"]	0.017767	1204	17	NA
1:27825	["A","N"]	0.017712	1205	47	NA
1:1634	["G","N"]	0.017603	1206	42	NA
1:27826	["T","N"]	0.01759	1207	55	NA
1:23970	["C","N"]	0.017589	1208	65	NA
1:10090	["A","N"]	0.017531	1209	50	NA
1:23517	["G","N"]	0.017476	1210	52	NA
1:18369	["T","N"]	0.017471	1211	57	NA
1:24712	["G","N"]	0.017407	1212	84	NA
1:26624	["T","N"]	0.017406	1213	48	NA
1:20292	["G","N"]	0.017378	1214	44	NA
1:19194	["G","N"]	0.017357	1215	38	NA
1:20294	["A","N"]	0.017174	1216	52	NA
1:26950	["T","N"]	0.017116	1217	68	NA
1:18585	["A","N"]	0.017081	1218	36	NA
1:19311	["T","N"]	0.017042	1219	150	NA
1:19206	["C","N"]	0.017041	1220	47	NA
1:20295	["T","N"]	0.017036	1221	71	NA
1:20285	["T","N"]	0.017024	1222	54	NA
1:21156	["C","N"]	0.017003	1223	174	NA
1:20692	["C","N"]	0.016993	1224	85	NA
1:6982	["C","T"]	0.016978	1225	174	NA
1:26565	["A","N"]	0.016973	1226	7	NA
1:19192	["T","N"]	0.016949	1227	17	NA
1:19026	["T","N"]	0.016938	1228	58	NA
1:19310	["A","N"]	0.0169	1229	43	NA
1:7331	["G","N"]	0.016883	1230	46	NA
1:26557	["A","N"]	0.016854	1231	42	NA
1:26548	["C","N"]	0.016794	1232	49	NA
1:19208	["A","N"]	0.016761	1233	52	NA
1:20257	["T","N"]	0.016719	1234	44	NA
1:19186	["C","N"]	0.016703	1235	150	NA
1:20775	["C","N"]	0.016643	1236	52	NA
1:23966	["T","N"]	0.016612	1237	51	NA
1:23853	["A","N"]	0.016534	1238	44	NA
1:7299	["C","T"]	0.016531	1239	176	NA
1:2413	["G","N"]	0.016511	1240	42	NA
1:29421	["C","T"]	0.016485	1241	46	NA
1:6151	["C","T"]	0.016473	1242	39	NA
1:23967	["T","N"]	0.016435	1243	70	NA
1:2337	["A","N"]	0.016433	1244	75	NA
1:19312	["G","N"]	0.016415	1245	36	NA
1:18581	["T","N"]	0.016397	1246	55	NA
1:26625	["C","N"]	0.016308	1247	114	NA
1:19160	["C","N"]	0.016301	1248	18	NA
1:28299	["A","G"]	0.01629	1249	23	NA
1:3526	["T","N"]	0.01623	1250	57	NA
1:2236	["T","N"]	0.016168	1251	40	NA
1:24672	["C","N"]	0.016148	1252	84	NA
1:3848	["A","N"]	0.016118	1253	25	NA
1:27533	["A","N"]	0.01611	1254	49	NA
1:10050	["T","N"]	0.016107	1255	56	NA
1:26626	["T","N"]	0.016092	1256	43	NA
1:25621	["G","T"]	0.016074	1257	40	NA
1:18377	["C","N"]	0.016069	1258	49	NA
1:19528	["G","N"]	0.016039	1259	55	NA
1:632	["C","N"]	0.01603	1260	15	NA
1:2847	["C","N"]	0.015988	1261	49	NA
1:1191	["C","T"]	0.015971	1262	134	NA
1:2326	["T","N"]	0.015967	1263	34	NA
1:576	["T","N"]	0.015957	1264	48	NA
1:22328	["T","N"]	0.015939	1265	75	NA
1:22515	["T","N"]	0.015913	1266	45	NA
1:19212	["A","N"]	0.015889	1267	47	NA
1:24000	["G","N"]	0.015889	1268	42	NA
1:23808	["G","N"]	0.015878	1269	52	NA
1:2215	["A","N"]	0.015874	1270	28	NA
1:6778	["T","C"]	0.015864	1271	46	NA
1:24718	["C","N"]	0.015855	1272	61	NA
1:19592	["A","N"]	0.015808	1273	18	NA
1:20265	["A","N"]	0.015749	1274	84	NA
1:6349	["G","N"]	0.015656	1275	56	NA
1:3587	["C","T"]	0.015638	1276	75	NA
1:22246	["T","C"]	0.015605	1277	40	NA
1:7329	["C","N"]	0.015581	1278	62	NA
1:19329	["T","N"]	0.015571	1279	65	NA
1:20283	["C","N"]	0.015556	1280	39	NA
1:1454	["C","G"]	0.015537	1281	46	NA
1:2336	["G","N"]	0.01553	1282	19	NA
1:26952	["A","N"]	0.015522	1283	100	NA
1:20680	["G","N"]	0.015516	1284	15	NA
1:19378	["T","N"]	0.015491	1285	51	NA
1:841	["C","N"]	0.015486	1286	19	NA
1:558	["G","N"]	0.015469	1287	30	NA
1:19529	["C","N"]	0.015456	1288	73	NA
1:28833	["C","T"]	0.015444	1289	35	NA
1:20299	["T","N"]	0.015404	1290	39	NA
1:26009	["A","N"]	0.015381	1291	72	NA
1:19546	["T","N"]	0.01536	1292	42	NA
1:18577	["A","N"]	0.015326	1293	46	NA
1:19573	["A","N"]	0.015319	1294	41	NA
1:26922	["C","N"]	0.015249	1295	40	NA
1:20266	["T","N"]	0.015237	1296	42	NA
1:7328	["G","N"]	0.015203	1297	71	NA
1:2848	["A","N"]	0.015182	1298	30	NA
1:18315	["G","A"]	0.015143	1299	35	NA
1:26133	["C","N"]	0.01507	1300	59	NA
1:2207	["A","N"]	0.014951	1301	41	NA
1:27800	["C","N"]	0.014916	1302	18	NA
1:10191	["C","T"]	0.014871	1303	42	NA
1:21340	["T","N"]	0.014861	1304	73	NA
1:26914	["G","N"]	0.014842	1305	40	NA
1:19525	["G","N"]	0.014832	1306	17	NA
1:6361	["C","N"]	0.014788	1307	55	NA
1:26916	["C","N"]	0.014775	1308	44	NA
1:20691	["G","N"]	0.014774	1309	64	NA
1:18592	["T","N"]	0.014721	1310	39	NA
1:1592	["T","C"]	0.014706	1311	156	NA
1:18575	["A","N"]	0.014674	1312	18	NA
1:26923	["T","N"]	0.01462	1313	40	NA
1:7393	["G","T"]	0.014587	1314	52	NA
1:3523	["A","N"]	0.014586	1315	46	NA
1:19984	["T","N"]	0.014574	1316	136	NA
1:21811	["C","T"]	0.014563	1317	15	NA
1:23959	["T","N"]	0.01454	1318	44	NA
1:29469	["A","N"]	0.014459	1319	45	NA
1:19191	["T","N"]	0.01445	1320	125	NA
1:22074	["T","N"]	0.014446	1321	35	NA
1:21954	["G","N"]	0.014404	1322	36	NA
1:19190	["T","N"]	0.014404	1323	46	NA
1:3849	["G","N"]	0.014402	1324	43	NA
1:6367	["G","N"]	0.014369	1325	39	NA
1:20684	["T","N"]	0.014344	1326	13	NA
1:29460	["C","N"]	0.014329	1327	13	NA
1:21729	["T","N"]	0.01431	1328	72	NA
1:6364	["G","N"]	0.014309	1329	61	NA
1:22540	["T","N"]	0.014299	1330	66	NA
1:27827	["G","N"]	0.01426	1331	75	NA
1:17421	["C","T"]	0.014245	1332	56	NA
1:23401	["G","A"]	0.014224	1333	58	NA
1:19509	["G","N"]	0.014187	1334	55	NA
1:1859	["C","N"]	0.014166	1335	58	NA
1:20686	["G","N"]	0.014148	1336	45	NA
1:27073	["C","N"]	0.014105	1337	51	NA
1:9888	["T","N"]	0.014098	1338	36	NA
1:21786	["G","T"]	0.014062	1339	16	NA
1:20268	["A","N"]	0.014027	1340	39	NA
1:1596	["A","N"]	0.014023	1341	47	NA
1:23031	["T","C"]	0.014014	1342	46	NA
1:19159	["T","N"]	0.014005	1343	148	NA
1:19572	["C","N"]	0.013996	1344	54	NA
1:9859	["A","N"]	0.013988	1345	49	NA
1:20287	["G","N"]	0.01397	1346	18	NA
1:1763	["A","N"]	0.013967	1347	24	NA
1:2245	["C","N"]	0.013965	1348	50	NA
1:29461	["T","N"]	0.013958	1349	40	NA
1:3851	["G","N"]	0.013923	1350	64	NA
1:18578	["G","N"]	0.013884	1351	42	NA
1:6286	["C","T"]	0.013857	1352	78	NA
1:3524	["T","N"]	0.013853	1353	74	NA
1:19333	["G","N"]	0.013808	1354	75	NA
1:4658	["T","N"]	0.013766	1355	32	NA
1:20258	["T","N"]	0.013757	1356	58	NA
1:19300	["G","N"]	0.013749	1357	14	NA
1:3771	["T","N"]	0.013747	1358	42	NA
1:25603	["C","T"]	0.013732	1359	36	NA
1:1754	["A","N"]	0.013731	1360	54	NA
1:29402	["G","T"]	0.013713	1361	36	NA
1:19166	["A","N"]	0.013703	1362	45	NA
1:11670	["G","N"]	0.013694	1363	43	NA
1:21953	["T","N"]	0.01368	1364	31	NA
1:29776	["A","*"]	0.013659	1365	16	NA
1:22539	["T","N"]	0.013648	1366	56	NA
1:20683	["G","N"]	0.013632	1367	40	NA
1:19966	["T","N"]	0.013618	1368	35	NA
1:5628	["C","T"]	0.013608	1369	65	NA
1:19253	["T","N"]	0.013572	1370	57	NA
1:18576	["C","N"]	0.013568	1371	34	NA
1:3525	["C","N"]	0.01355	1372	46	NA
1:2333	["G","N"]	0.013544	1373	143	NA
1:2212	["T","N"]	0.013524	1374	35	NA
1:23961	["T","N"]	0.013516	1375	39	NA
1:3770	["G","N"]	0.013505	1376	51	NA
1:29775	["T","*"]	0.013499	1377	37	NA
1:26623	["T","N"]	0.013475	1378	35	NA
1:19162	["G","N"]	0.013456	1379	16	NA
1:2208	["T","N"]	0.013417	1380	20	NA
1:1758	["C","N"]	0.013409	1381	75	NA
1:18571	["T","N"]	0.013394	1382	49	NA
1:22067	["G","N"]	0.013376	1383	47	NA
1:2468	["G","N"]	0.013336	1384	20	NA
1:2210	["G","N"]	0.013303	1385	90	NA
1:27529	["T","N"]	0.013287	1386	11	NA
1:3855	["A","N"]	0.013259	1387	14	NA
1:24012	["T","N"]	0.013247	1388	17	NA
1:2593	["T","N"]	0.013214	1389	37	NA
1:19969	["G","N"]	0.013168	1390	44	NA
1:22061	["A","N"]	0.013161	1391	48	NA
1:22543	["T","N"]	0.013158	1392	41	NA
1:29527	["G","T"]	0.013142	1393	34	NA
1:26951	["G","N"]	0.013131	1394	140	NA
1:23520	["C","N"]	0.013129	1395	80	NA
1:1764	["A","N"]	0.013113	1396	47	NA
1:6366	["A","N"]	0.013097	1397	38	NA
1:19262	["A","N"]	0.01309	1398	43	NA
1:3521	["G","N"]	0.013089	1399	103	NA
1:10342	["T","N"]	0.013088	1400	16	NA
1:20689	["A","N"]	0.013087	1401	26	NA
1:10052	["C","N"]	0.01307	1402	15	NA
1:29296	["C","T"]	0.013061	1403	32	NA
1:19327	["G","N"]	0.01302	1404	38	NA
1:2214	["A","N"]	0.013004	1405	43	NA
1:22103	["G","N"]	0.012988	1406	41	NA
1:1752	["A","N"]	0.012984	1407	31	NA
1:1761	["T","N"]	0.012978	1408	45	NA
1:1749	["A","N"]	0.012971	1409	37	NA
1:1760	["T","N"]	0.012961	1410	37	NA
1:26131	["C","N"]	0.012944	1411	62	NA
1:2209	["T","N"]	0.012933	1412	22	NA
1:2338	["C","N"]	0.012926	1413	35	NA
1:2347	["T","N"]	0.0129	1414	17	NA
1:20909	["T","N"]	0.012866	1415	58	NA
1:20291	["G","N"]	0.012834	1416	37	NA
1:23063	["A","T"]	0.012826	1417	18	NA
1:2332	["T","N"]	0.012804	1418	57	NA
1:1597	["A","N"]	0.012749	1419	37	NA
1:19303	["A","N"]	0.012707	1420	39	NA
1:21767	["C","*"]	0.0127	1421	101	NA
1:7968	["C","N"]	0.012693	1422	97	NA
1:21789	["C","T"]	0.012674	1423	30	NA
1:29465	["G","N"]	0.012672	1424	42	NA
1:19165	["A","N"]	0.012666	1425	172	NA
1:19575	["A","N"]	0.012659	1426	41	NA
1:20713	["A","N"]	0.012644	1427	63	NA
1:1735	["T","N"]	0.012641	1428	28	NA
1:19571	["A","N"]	0.012634	1429	34	NA
1:24715	["C","N"]	0.012632	1430	44	NA
1:1589	["G","N"]	0.012621	1431	41	NA
1:19189	["T","N"]	0.012615	1432	42	NA
1:23844	["C","N"]	0.012565	1433	29	NA
1:28308	["C","G"]	0.012552	1434	102	NA
1:2264	["T","N"]	0.012548	1435	65	NA
1:26910	["A","N"]	0.012533	1436	31	NA
1:24013	["T","N"]	0.012476	1437	39	NA
1:23522	["G","N"]	0.01247	1438	39	NA
1:21992	["T","*"]	0.012441	1439	30	NA
1:2327	["T","N"]	0.012428	1440	32	NA
1:7094	["A","N"]	0.012424	1441	48	NA
1:19257	["A","N"]	0.012419	1442	45	NA
1:21993	["A","*"]	0.012388	1443	40	NA
1:23521	["T","N"]	0.012381	1444	85	NA
1:9627	["C","N"]	0.01237	1445	31	NA
1:19979	["C","N"]	0.012365	1446	31	NA
1:20687	["C","N"]	0.012268	1447	35	NA
1:11669	["C","N"]	0.012261	1448	25	NA
1:23963	["A","N"]	0.012193	1449	36	NA
1:2328	["T","N"]	0.012175	1450	35	NA
1:4612	["A","N"]	0.01217	1451	50	NA
1:21769	["T","*"]	0.012162	1452	123	NA
1:20926	["C","N"]	0.012157	1453	53	NA
1:19256	["T","N"]	0.012148	1454	11	NA
1:21770	["G","*"]	0.012129	1455	37	NA
1:19255	["C","N"]	0.012108	1456	36	NA
1:19971	["A","N"]	0.012106	1457	34	NA
1:20160	["G","N"]	0.012102	1458	55	NA
1:26944	["G","N"]	0.012092	1459	79	NA
1:2485	["C","N"]	0.012089	1460	39	NA
1:20282	["T","N"]	0.012084	1461	31	NA
1:27140	["A","N"]	0.012076	1462	41	NA
1:2330	["T","N"]	0.012074	1463	34	NA
1:26953	["T","N"]	0.012044	1464	28	NA
1:29783	["G","N"]	0.012039	1465	42	NA
1:6964	["T","N"]	0.012036	1466	90	NA
1:3267	["C","T"]	0.012033	1467	36	NA
1:7815	["C","T"]	0.01202	1468	27	NA
1:20688	["T","N"]	0.012015	1469	100	NA
1:19301	["T","N"]	0.01199	1470	41	NA
1:313	["C","T"]	0.011989	1471	31	NA
1:1757	["G","N"]	0.011972	1472	53	NA
1:19321	["A","N"]	0.01196	1473	22	NA
1:22120	["C","N"]	0.011952	1474	30	NA
1:19530	["T","N"]	0.01195	1475	51	NA
1:1753	["T","N"]	0.011935	1476	18	NA
1:19385	["A","N"]	0.011917	1477	33	NA
1:6287	["T","N"]	0.011908	1478	37	NA
1:1746	["T","N"]	0.011884	1479	13	NA
1:1736	["G","N"]	0.011868	1480	39	NA
1:20290	["C","N"]	0.011857	1481	99	NA
1:20787	["T","N"]	0.011851	1482	69	NA
1:2416	["C","T"]	0.01185	1483	38	NA
1:11879	["T","N"]	0.011813	1484	100	NA
1:511	["T","N"]	0.0118	1485	25	NA
1:20681	["G","N"]	0.011759	1486	90	NA
1:21158	["T","N"]	0.011755	1487	35	NA
1:22582	["A","N"]	0.011752	1488	41	NA
1:14403	["C","T"]	0.011734	1489	54	NA
1:1751	["T","N"]	0.011719	1490	29	NA
1:19380	["C","N"]	0.01169	1491	34	NA
1:1725	["T","N"]	0.011689	1492	27	NA
1:20735	["A","N"]	0.011671	1493	51	NA
1:6962	["T","N"]	0.011663	1494	28	NA
1:21001	["T","N"]	0.01165	1495	56	NA
1:22620	["G","N"]	0.011649	1496	59	NA
1:6963	["T","N"]	0.011639	1497	33	NA
1:19209	["T","N"]	0.011619	1498	24	NA
1:4181	["G","T"]	0.011586	1499	103	NA
1:19164	["C","N"]	0.011573	1500	33	NA
1:27044	["A","N"]	0.011568	1501	45	NA
1:28932	["C","T"]	0.011567	1502	56	NA
1:24009	["C","N"]	0.011567	1503	29	NA
1:21006	["A","N"]	0.011566	1504	24	NA
1:20784	["G","N"]	0.011544	1505	34	NA
1:20695	["A","N"]	0.011538	1506	29	NA
1:21768	["A","*"]	0.011537	1507	14	NA
1:1756	["A","N"]	0.011534	1508	48	NA
1:1745	["T","N"]	0.011532	1509	13	NA
1:27125	["T","N"]	0.011519	1510	57	NA
1:11877	["T","N"]	0.0115	1511	62	NA
1:19394	["G","N"]	0.0115	1512	57	NA
1:27083	["A","N"]	0.011486	1513	13	NA
1:20954	["A","N"]	0.01148	1514	41	NA
1:23960	["T","N"]	0.011478	1515	20	NA
1:22117	["T","N"]	0.011455	1516	31	NA
1:204	["G","T"]	0.011454	1517	20	NA
1:19426	["A","N"]	0.01145	1518	51	NA
1:27142	["A","N"]	0.011441	1519	11	NA
1:19588	["T","N"]	0.011438	1520	36	NA
1:10076	["T","N"]	0.011423	1521	33	NA
1:638	["A","N"]	0.011413	1522	58	NA
1:2503	["A","N"]	0.011406	1523	43	NA
1:2273	["G","N"]	0.011395	1524	44	NA
1:20281	["T","N"]	0.011378	1525	52	NA
1:2318	["T","N"]	0.011365	1526	92	NA
1:22583	["G","N"]	0.011329	1527	29	NA
1:24011	["T","N"]	0.011322	1528	26	NA
1:19391	["C","N"]	0.011319	1529	23	NA
1:21766	["A","*"]	0.011305	1530	31	NA
1:595	["T","N"]	0.011295	1531	52	NA
1:2353	["T","N"]	0.011263	1532	32	NA
1:6365	["C","N"]	0.011254	1533	104	NA
1:2266	["T","N"]	0.011228	1534	61	NA
1:23968	["T","N"]	0.011221	1535	29	NA
1:27804	["C","N"]	0.011212	1536	88	NA
1:2211	["T","N"]	0.011189	1537	33	NA
1:10705	["G","N"]	0.011187	1538	31	NA
1:5008	["G","T"]	0.011168	1539	33	NA
1:26940	["A","N"]	0.011136	1540	37	NA
1:2501	["A","N"]	0.011135	1541	15	NA
1:1734	["C","N"]	0.011134	1542	43	NA
1:22917	["T","A"]	0.011121	1543	51	NA
1:10081	["A","N"]	0.011114	1544	28	NA
1:8136	["T","N"]	0.011103	1545	34	NA
1:27117	["T","N"]	0.011101	1546	31	NA
1:21727	["C","N"]	0.011074	1547	11	NA
1:21765	["T","*"]	0.011067	1548	17	NA
1:22122	["A","N"]	0.011035	1549	27	NA
1:23809	["C","N"]	0.011024	1550	32	NA
1:27130	["A","N"]	0.011013	1551	16	NA
1:1860	["C","N"]	0.011012	1552	23	NA
1:27651	["G","T"]	0.010997	1553	18	NA
1:10082	["T","N"]	0.010996	1554	67	NA
1:2452	["A","N"]	0.010967	1555	29	NA
1:21082	["G","N"]	0.010934	1556	47	NA
1:19964	["T","N"]	0.010901	1557	99	NA
1:28273	["A","N"]	0.010894	1558	16	NA
1:7812	["A","N"]	0.010887	1559	40	NA
1:19537	["A","N"]	0.010882	1560	27	NA
1:20693	["C","N"]	0.010878	1561	43	NA
1:12756	["C","T"]	0.010878	1562	26	NA
1:27752	["C","T"]	0.010859	1563	28	NA
1:19763	["C","T"]	0.010848	1564	28	NA
1:19345	["T","N"]	0.010809	1565	81	NA
1:1737	["T","N"]	0.010807	1566	29	NA
1:19524	["C","N"]	0.010804	1567	29	NA
1:3530	["G","N"]	0.010786	1568	34	NA
1:2265	["G","N"]	0.010762	1569	15	NA
1:1743	["G","N"]	0.010739	1570	12	NA
1:20284	["A","N"]	0.010734	1571	57	NA
1:27055	["A","N"]	0.010723	1572	32	NA
1:22801	["G","N"]	0.010718	1573	31	NA
1:20916	["A","N"]	0.010707	1574	28	NA
1:20793	["A","N"]	0.010697	1575	12	NA
1:745	["C","T"]	0.010695	1576	33	NA
1:20968	["G","N"]	0.010683	1577	46	NA
1:9891	["C","T"]	0.010683	1578	30	NA
1:26942	["C","N"]	0.010677	1579	25	NA
1:20289	["A","N"]	0.010676	1580	52	NA
1:1742	["G","N"]	0.010666	1581	49	NA
1:24716	["T","N"]	0.010648	1582	17	NA
1:1759	["A","N"]	0.010643	1583	27	NA
1:20917	["C","N"]	0.010614	1584	55	NA
1:6427	["T","N"]	0.010607	1585	27	NA
1:20717	["T","N"]	0.010602	1586	15	NA
1:20679	["G","N"]	0.010588	1587	26	NA
1:519	["T","N"]	0.010585	1588	21	NA
1:20975	["A","N"]	0.01057	1589	31	NA
1:20920	["T","N"]	0.010567	1590	39	NA
1:27820	["T","N"]	0.010566	1591	23	NA
1:1748	["G","N"]	0.010522	1592	30	NA
1:25855	["G","C"]	0.010519	1593	13	NA
1:2267	["G","N"]	0.010502	1594	26	NA
1:499	["T","N"]	0.01049	1595	34	NA
1:29444	["A","N"]	0.010489	1596	27	NA
1:1744	["T","N"]	0.010475	1597	61	NA
1:20677	["C","N"]	0.010472	1598	30	NA
1:27138	["T","N"]	0.01045	1599	51	NA
1:2510	["A","N"]	0.010419	1600	51	NA
1:26801	["C","G"]	0.010407	1601	37	NA
1:22591	["C","T"]	0.010383	1602	52	NA
1:27053	["T","N"]	0.01038	1603	53	NA
1:20243	["A","N"]	0.01037	1604	48	NA
1:20879	["C","N"]	0.01036	1605	9	NA
1:23523	["A","N"]	0.010348	1606	94	NA
1:2350	["T","N"]	0.010346	1607	31	NA
1:1319	["G","N"]	0.010327	1608	26	NA
1:27111	["A","N"]	0.010325	1609	36	NA
1:556	["C","N"]	0.01031	1610	26	NA
1:510	["G","N"]	0.010307	1611	29	NA
1:2213	["A","N"]	0.010305	1612	30	NA
1:22802	["C","N"]	0.010279	1613	30	NA
1:1317	["A","N"]	0.010279	1614	66	NA
1:23962	["T","N"]	0.010248	1615	12	NA
1:1740	["A","N"]	0.010247	1616	51	NA
1:22522	["C","N"]	0.01023	1617	28	NA
1:2334	["C","N"]	0.010223	1618	37	NA
1:2348	["A","N"]	0.010219	1619	30	NA
1:20967	["T","N"]	0.010204	1620	50	NA
1:17528	["C","T"]	0.010199	1621	31	NA
1:23666	["G","N"]	0.010174	1622	55	NA
1:20790	["C","N"]	0.010148	1623	37	NA
1:19976	["T","N"]	0.010148	1624	51	NA
1:6363	["C","N"]	0.010142	1625	35	NA
1:19396	["G","N"]	0.010142	1626	29	NA
1:2325	["C","N"]	0.010141	1627	31	NA
1:29134	["G","A"]	0.01013	1628	27	NA
1:21991	["T","*"]	0.01013	1629	49	NA
1:20719	["C","N"]	0.010129	1630	45	NA
1:27065	["G","N"]	0.010126	1631	29	NA
1:26939	["A","N"]	0.010108	1632	45	NA
1:2491	["A","N"]	0.010102	1633	47	NA
1:20776	["A","N"]	0.010084	1634	28	NA
1:24904	["C","T"]	0.010082	1635	60	NA
1:20947	["G","N"]	0.010072	1636	49	NA
1:20945	["T","N"]	0.010072	1637	25	NA
1:20685	["T","N"]	0.010069	1638	28	NA
1:20877	["T","N"]	0.010062	1639	45	NA
1:18351	["T","N"]	0.010038	1640	48	NA
1:19988	["T","N"]	0.010038	1641	26	NA
1:2844	["A","N"]	0.010027	1642	28	NA
1:20786	["A","N"]	0.010004	1643	22	NA
1:20731	["T","N"]	0.0099905	1644	48	NA
1:7318	["C","N"]	0.0099548	1645	81	NA
1:19383	["T","N"]	0.0099342	1646	51	NA
1:298	["A","G"]	0.0099294	1647	56	NA
1:27112	["G","N"]	0.0099146	1648	46	NA
1:27134	["T","N"]	0.0099135	1649	46	NA
1:29443	["A","N"]	0.0099115	1650	28	NA
1:1765	["A","N"]	0.0099113	1651	36	NA
1:20701	["T","N"]	0.0099107	1652	27	NA
1:19258	["T","N"]	0.0099093	1653	51	NA
1:19371	["T","N"]	0.0098859	1654	64	NA
1:23994	["A","N"]	0.0098828	1655	26	NA
1:11750	["C","T"]	0.0098432	1656	49	NA
1:27077	["G","N"]	0.0098248	1657	10	NA
1:19965	["T","N"]	0.0098174	1658	31	NA
1:1741	["A","N"]	0.0098061	1659	39	NA
1:7811	["C","N"]	0.0098038	1660	58	NA
1:20940	["G","N"]	0.0098006	1661	26	NA
1:19961	["C","N"]	0.0097816	1662	48	NA
1:21723	["T","N"]	0.0097757	1663	45	NA
1:19599	["G","N"]	0.0097318	1664	27	NA
1:6289	["G","N"]	0.0097258	1665	44	NA
1:22116	["A","N"]	0.0097257	1666	19	NA
1:20996	["G","N"]	0.0097231	1667	50	NA
1:21725	["T","N"]	0.0097205	1668	10	NA
1:20987	["C","N"]	0.0097028	1669	28	NA
1:20937	["G","N"]	0.0096976	1670	48	NA
1:26010	["C","N"]	0.0096908	1671	31	NA
1:1747	["G","N"]	0.0096903	1672	25	NA
1:20690	["T","N"]	0.0096725	1673	46	NA
1:20874	["T","N"]	0.0096565	1674	48	NA
1:20962	["G","N"]	0.0096494	1675	29	NA
1:21724	["G","N"]	0.0096465	1676	74	NA
1:7108	["C","N"]	0.0096458	1677	34	NA
1:27679	["C","T"]	0.009627	1678	49	NA
1:20748	["T","N"]	0.0096177	1679	28	NA
1:20732	["G","N"]	0.0096076	1680	48	NA
1:27051	["T","N"]	0.0096004	1681	53	NA
1:26941	["T","N"]	0.0095984	1682	47	NA
1:1702	["T","N"]	0.0095982	1683	29	NA
1:26062	["G","T"]	0.0095955	1684	60	NA
1:21000	["T","N"]	0.0095943	1685	48	NA
1:20264	["A","N"]	0.00959	1686	31	NA
1:29442	["A","N"]	0.0095873	1687	48	NA
1:27109	["A","N"]	0.009581	1688	14	NA
1:26123	["T","N"]	0.0095685	1689	32	NA
1:20965	["T","N"]	0.0095664	1690	48	NA
1:20980	["G","N"]	0.009563	1691	48	NA
1:7095	["C","N"]	0.0095523	1692	34	NA
1:27821	["A","N"]	0.0095255	1693	47	NA
1:1738	["G","N"]	0.0095037	1694	25	NA
1:22619	["T","N"]	0.0094999	1695	36	NA
1:2842	["C","N"]	0.0094932	1696	47	NA
1:29487	["A","N"]	0.009493	1697	17	NA
1:26948	["T","N"]	0.0094855	1698	26	NA
1:19368	["A","N"]	0.0094575	1699	38	NA
1:29446	["T","N"]	0.0094544	1700	42	NA
1:20678	["C","N"]	0.0094522	1701	48	NA
1:2331	["G","N"]	0.0094451	1702	41	NA
1:23805	["A","N"]	0.0094345	1703	27	NA
1:1320	["A","N"]	0.009433	1704	39	NA
1:19959	["A","N"]	0.0094271	1705	12	NA
1:19980	["T","N"]	0.0094224	1706	25	NA
1:6362	["G","N"]	0.0093927	1707	26	NA
1:19203	["T","N"]	0.0093924	1708	26	NA
1:12970	["C","T"]	0.0093908	1709	44	NA
1:626	["G","N"]	0.009389	1710	34	NA
1:20910	["T","N"]	0.0093699	1711	33	NA
1:26989	["T","N"]	0.0093648	1712	17	NA
1:23995	["A","N"]	0.0093555	1713	24	NA
1:20740	["C","N"]	0.0093514	1714	23	NA
1:20868	["T","N"]	0.0093495	1715	43	NA
1:20726	["A","N"]	0.009348	1716	23	NA
1:20738	["T","N"]	0.0093467	1717	46	NA
1:19260	["T","N"]	0.0093351	1718	13	NA
1:20783	["T","N"]	0.0093347	1719	48	NA
1:6851	["A","N"]	0.0093287	1720	15	NA
1:27074	["G","N"]	0.0093253	1721	53	NA
1:8331	["G","N"]	0.009321	1722	28	NA
1:26122	["G","N"]	0.0093202	1723	62	NA
1:27080	["T","N"]	0.0093095	1724	47	NA
1:19167	["A","N"]	0.0093076	1725	48	NA
1:21004	["G","N"]	0.0093045	1726	25	NA
1:20733	["T","N"]	0.0093018	1727	11	NA
1:20774	["G","N"]	0.0092907	1728	28	NA
1:824	["G","N"]	0.0092868	1729	23	NA
1:5194	["G","T"]	0.0092841	1730	47	NA
1:1706	["T","N"]	0.0092809	1731	47	NA
1:24010	["A","N"]	0.0092761	1732	28	NA
1:20923	["T","N"]	0.0092722	1733	47	NA
1:20756	["G","N"]	0.0092685	1734	25	NA
1:24717	["T","N"]	0.0092658	1735	18	NA
1:27824	["T","N"]	0.0092643	1736	50	NA
1:19975	["C","N"]	0.0092623	1737	43	NA
1:1316	["A","N"]	0.0092584	1738	26	NA
1:19322	["C","N"]	0.0092403	1739	52	NA
1:19956	["T","N"]	0.00924	1740	24	NA
1:27128	["C","N"]	0.009231	1741	34	NA
1:20751	["T","N"]	0.0092272	1742	27	NA
1:2269	["A","N"]	0.0092227	1743	31	NA
1:20722	["T","N"]	0.0092201	1744	39	NA
1:20725	["G","N"]	0.0092155	1745	45	NA
1:19376	["A","N"]	0.0092107	1746	42	NA
1:22005	["A","N"]	0.0091991	1747	46	NA
1:2206	["A","N"]	0.0091973	1748	44	NA
1:19389	["T","N"]	0.0091843	1749	13	NA
1:20750	["G","N"]	0.0091705	1750	96	NA
1:20852	["T","N"]	0.0091634	1751	45	NA
1:20827	["T","N"]	0.0091622	1752	38	NA
1:23807	["T","N"]	0.0091556	1753	47	NA
1:27104	["T","N"]	0.009141	1754	27	NA
1:7392	["C","T"]	0.0091336	1755	34	NA
1:19538	["T","N"]	0.0091303	1756	46	NA
1:22500	["A","N"]	0.0091248	1757	47	NA
1:20952	["A","N"]	0.0091215	1758	30	NA
1:26639	["T","N"]	0.0091197	1759	23	NA
1:7319	["A","N"]	0.0091155	1760	45	NA
1:20993	["T","N"]	0.0091114	1761	28	NA
1:21855	["C","T"]	0.0091109	1762	47	NA
1:22499	["T","N"]	0.0090895	1763	41	NA
1:20943	["T","N"]	0.0090863	1764	43	NA
1:20963	["A","N"]	0.0090788	1765	45	NA
1:20978	["C","N"]	0.0090781	1766	44	NA
1:19254	["G","N"]	0.0090692	1767	31	NA
1:23524	["A","N"]	0.0090447	1768	43	NA
1:21722	["T","N"]	0.0090406	1769	24	NA
1:26946	["G","N"]	0.0090328	1770	47	NA
1:20876	["G","N"]	0.0090279	1771	44	NA
1:22219	["T","C"]	0.0090266	1772	29	NA
1:19197	["T","N"]	0.0090204	1773	43	NA
1:22063	["T","N"]	0.0090098	1774	27	NA
1:24458	["C","N"]	0.009008	1775	7	NA
1:20736	["C","N"]	0.0089983	1776	9	NA
1:22110	["A","N"]	0.0089875	1777	24	NA
1:20716	["A","N"]	0.0089818	1778	29	NA
1:19361	["A","N"]	0.0089785	1779	26	NA
1:20891	["T","N"]	0.0089741	1780	3	NA
1:19972	["C","N"]	0.0089637	1781	58	NA
1:27057	["T","N"]	0.0089489	1782	44	NA
1:18565	["A","N"]	0.0089179	1783	47	NA
1:20855	["G","N"]	0.0089158	1784	44	NA
1:20288	["A","N"]	0.00891	1785	45	NA
1:19392	["A","N"]	0.0089055	1786	25	NA
1:6965	["T","N"]	0.0088867	1787	42	NA
1:20982	["T","N"]	0.0088813	1788	26	NA
1:19362	["A","N"]	0.0088796	1789	45	NA
1:27559	["C","N"]	0.0088786	1790	42	NA
1:2349	["T","N"]	0.0088731	1791	44	NA
1:8104	["T","N"]	0.0088696	1792	11	NA
1:20700	["T","N"]	0.0088588	1793	23	NA
1:1691	["A","N"]	0.0088399	1794	11	NA
1:7107	["A","N"]	0.0088349	1795	45	NA
1:20274	["G","N"]	0.0088324	1796	22	NA
1:5584	["A","G"]	0.0088275	1797	24	NA
1:19968	["T","N"]	0.0088143	1798	59	NA
1:19387	["A","N"]	0.0088139	1799	24	NA
1:7097	["A","N"]	0.0088129	1800	43	NA
1:20925	["G","N"]	0.0088128	1801	58	NA
1:19328	["C","N"]	0.0088106	1802	43	NA
1:28916	["G","T"]	0.0088093	1803	44	NA
1:6334	["T","N"]	0.0087922	1804	25	NA
1:22497	["T","N"]	0.0087909	1805	22	NA
1:19484	["C","N"]	0.00879	1806	27	NA
1:1313	["A","N"]	0.0087898	1807	43	NA
1:6067	["T","N"]	0.0087676	1808	26	NA
1:27805	["T","N"]	0.0087551	1809	26	NA
1:21726	["T","N"]	0.0087544	1810	87	NA
1:20715	["A","N"]	0.0087492	1811	31	NA
1:8086	["A","N"]	0.0087471	1812	44	NA
1:7765	["C","T"]	0.0087468	1813	41	NA
1:20744	["A","N"]	0.0087363	1814	22	NA
1:20857	["G","N"]	0.0087315	1815	43	NA
1:20306	["G","N"]	0.0087292	1816	13	NA
1:1755	["A","N"]	0.0087241	1817	23	NA
1:20935	["A","N"]	0.0087237	1818	42	NA
1:22071	["A","N"]	0.0087178	1819	21	NA
1:27076	["A","N"]	0.0087086	1820	36	NA
1:19382	["C","N"]	0.0086982	1821	23	NA
1:20956	["C","N"]	0.0086976	1822	42	NA
1:8107	["A","N"]	0.0086524	1823	54	NA
1:3528	["A","N"]	0.008649	1824	25	NA
1:19336	["A","N"]	0.0086463	1825	22	NA
1:20986	["A","N"]	0.0086425	1826	10	NA
1:20734	["G","N"]	0.0086424	1827	25	NA
1:20966	["T","N"]	0.0086404	1828	43	NA
1:20946	["C","N"]	0.0086387	1829	27	NA
1:17274	["C","T"]	0.0086348	1830	92	NA
1:27116	["C","N"]	0.0086344	1831	30	NA
1:1762	["C","N"]	0.0086338	1832	41	NA
1:20971	["T","N"]	0.0086313	1833	40	NA
1:27127	["G","N"]	0.0086259	1834	41	NA
1:20914	["A","N"]	0.0086201	1835	29	NA
1:7320	["G","N"]	0.0086093	1836	40	NA
1:2504	["C","N"]	0.0086088	1837	51	NA
1:23625	["C","N"]	0.0086043	1838	42	NA
1:26607	["C","T"]	0.0086024	1839	9	NA
1:19377	["T","N"]	0.0085874	1840	27	NA
1:9846	["G","N"]	0.0085748	1841	29	NA
1:24872	["G","T"]	0.0085717	1842	29	NA
1:14978	["G","N"]	0.0085627	1843	43	NA
1:27822	["A","N"]	0.0085571	1844	35	NA
1:14977	["A","N"]	0.008557	1845	24	NA
1:24014	["A","N"]	0.0085472	1846	25	NA
1:13665	["C","T"]	0.0085409	1847	42	NA
1:523	["T","N"]	0.008537	1848	22	NA
1:19375	["T","N"]	0.0085265	1849	78	NA
1:20845	["T","N"]	0.0085251	1850	44	NA
1:7749	["C","T"]	0.0085239	1851	62	NA
1:21034	["C","T"]	0.0085173	1852	48	NA
1:6961	["G","N"]	0.0085021	1853	25	NA
1:22106	["A","N"]	0.0084839	1854	25	NA
1:18598	["G","N"]	0.008481	1855	37	NA
1:19544	["T","N"]	0.0084802	1856	44	NA
1:27126	["G","N"]	0.0084799	1857	25	NA
1:20312	["C","T"]	0.0084796	1858	32	NA
1:19967	["G","N"]	0.008479	1859	27	NA
1:2360	["A","N"]	0.0084737	1860	44	NA
1:20830	["A","N"]	0.0084732	1861	39	NA
1:27120	["A","N"]	0.0084696	1862	45	NA
1:19323	["A","N"]	0.0084661	1863	42	NA
1:20928	["T","N"]	0.0084618	1864	88	NA
1:7678	["A","N"]	0.0084528	1865	22	NA
1:7109	["T","N"]	0.0084504	1866	44	NA
1:19367	["C","N"]	0.0084466	1867	49	NA
1:22113	["G","N"]	0.0084425	1868	67	NA
1:20840	["T","N"]	0.0084416	1869	45	NA
1:20906	["C","N"]	0.0084382	1870	39	NA
1:20067	["A","N"]	0.0084318	1871	29	NA
1:20816	["A","N"]	0.0084294	1872	31	NA
1:1637	["A","N"]	0.0084267	1873	14	NA
1:9856	["G","N"]	0.0084232	1874	44	NA
1:6305	["T","N"]	0.0084203	1875	25	NA
1:19587	["T","N"]	0.00842	1876	28	NA
1:21748	["T","C"]	0.0084192	1877	44	NA
1:20915	["G","N"]	0.0084177	1878	29	NA
1:29447	["G","N"]	0.0084138	1879	25	NA
1:10028	["A","N"]	0.008407	1880	44	NA
1:20707	["A","N"]	0.0083976	1881	22	NA
1:23515	["A","N"]	0.0083968	1882	33	NA
1:27132	["T","N"]	0.0083897	1883	21	NA
1:20848	["A","N"]	0.0083857	1884	3	NA
1:8092	["C","N"]	0.0083783	1885	26	NA
1:22372	["T","N"]	0.0083672	1886	25	NA
1:20789	["T","N"]	0.0083662	1887	41	NA
1:27059	["C","N"]	0.0083604	1888	8	NA
1:27049	["T","N"]	0.008348	1889	12	NA
1:19029	["C","N"]	0.008344	1890	57	NA
1:19374	["C","N"]	0.0083372	1891	24	NA
1:21355	["A","N"]	0.0083349	1892	27	NA
1:20823	["C","N"]	0.008331	1893	42	NA
1:27082	["T","N"]	0.0083284	1894	21	NA
1:25433	["C","T"]	0.0083256	1895	23	NA
1:27509	["C","N"]	0.0083232	1896	39	NA
1:1739	["A","N"]	0.0083172	1897	40	NA
1:20851	["A","N"]	0.0083121	1898	57	NA
1:20730	["G","N"]	0.008299	1899	42	NA
1:810	["A","N"]	0.008298	1900	35	NA
1:1750	["T","N"]	0.0082862	1901	31	NA
1:1700	["T","N"]	0.0082853	1902	31	NA
1:20932	["G","N"]	0.0082797	1903	12	NA
1:3529	["T","N"]	0.0082766	1904	51	NA
1:6333	["A","N"]	0.0082755	1905	37	NA
1:20908	["G","N"]	0.0082744	1906	37	NA
1:29786	["G","N"]	0.0082735	1907	29	NA
1:20900	["G","N"]	0.0082683	1908	23	NA
1:26021	["A","N"]	0.0082681	1909	48	NA
1:7675	["G","N"]	0.0082668	1910	11	NA
1:1314	["C","N"]	0.008265	1911	41	NA
1:2268	["C","N"]	0.0082473	1912	83	NA
1:2272	["G","N"]	0.0082338	1913	40	NA
1:19372	["T","N"]	0.0082204	1914	26	NA
1:20752	["G","N"]	0.0082154	1915	23	NA
1:7677	["G","N"]	0.0082106	1916	22	NA
1:20708	["T","N"]	0.0082092	1917	25	NA
1:26579	["A","N"]	0.0082001	1918	18	NA
1:6933	["T","N"]	0.0081974	1919	28	NA
1:20543	["C","N"]	0.0081901	1920	52	NA
1:20814	["A","N"]	0.0081883	1921	39	NA
1:19370	["T","N"]	0.0081856	1922	27	NA
1:20878	["T","N"]	0.0081834	1923	24	NA
1:22062	["C","N"]	0.008174	1924	33	NA
1:20875	["G","N"]	0.0081672	1925	20	NA
1:6068	["A","N"]	0.0081666	1926	43	NA
1:20929	["A","N"]	0.0081662	1927	38	NA
1:20994	["T","N"]	0.008166	1928	41	NA
1:21003	["T","N"]	0.0081556	1929	29	NA
1:20720	["T","N"]	0.0081473	1930	30	NA
1:20835	["A","N"]	0.0081353	1931	37	NA
1:20997	["T","N"]	0.0081317	1932	23	NA
1:20694	["T","N"]	0.0081284	1933	45	NA
1:9842	["T","N"]	0.0081019	1934	43	NA
1:26455	["C","G"]	0.0080954	1935	22	NA
1:27060	["A","N"]	0.0080945	1936	25	NA
1:21005	["C","N"]	0.0080892	1937	25	NA
1:22084	["T","N"]	0.0080831	1938	42	NA
1:20746	["T","N"]	0.0080792	1939	27	NA
1:23806	["A","N"]	0.0080675	1940	45	NA
1:2973	["C","T"]	0.008065	1941	15	NA
1:7113	["C","T"]	0.0080578	1942	23	NA
1:6321	["T","N"]	0.008054	1943	18	NA
1:7312	["G","N"]	0.0080532	1944	43	NA
1:20293	["T","N"]	0.0080502	1945	22	NA
1:19195	["A","N"]	0.0080368	1946	22	NA
1:23999	["A","N"]	0.0080345	1947	26	NA
1:6858	["T","N"]	0.0080312	1948	25	NA
1:19958	["A","N"]	0.0080296	1949	23	NA
1:26574	["G","N"]	0.0080245	1950	9	NA
1:20698	["C","N"]	0.0080198	1951	9	NA
1:20727	["A","N"]	0.0080162	1952	41	NA
1:22059	["G","N"]	0.0079933	1953	31	NA
1:7682	["T","N"]	0.0079923	1954	38	NA
1:8103	["T","N"]	0.0079862	1955	40	NA
1:27525	["A","N"]	0.0079817	1956	27	NA
1:19305	["T","N"]	0.0079761	1957	25	NA
1:12880	["C","Y"]	0.0079681	1958	37	NA
1:19428	["A","N"]	0.0079676	1959	26	NA
1:20872	["G","N"]	0.0079675	1960	12	NA
1:27069	["G","N"]	0.007964	1961	19	NA
1:27086	["A","N"]	0.0079614	1962	40	NA
1:19369	["T","N"]	0.0079609	1963	22	NA
1:26999	["T","N"]	0.0079567	1964	55	NA
1:19585	["A","N"]	0.0079535	1965	10	NA
1:11683	["G","N"]	0.0079452	1966	43	NA
1:14976	["T","N"]	0.0079373	1967	40	NA
1:20721	["A","N"]	0.0079273	1968	20	NA
1:20724	["A","N"]	0.0079246	1969	19	NA
1:20991	["G","N"]	0.0079237	1970	29	NA
1:20912	["T","N"]	0.0079208	1971	26	NA
1:8064	["C","N"]	0.0079124	1972	42	NA
1:26146	["T","N"]	0.0079004	1973	21	NA
1:7723	["G","N"]	0.0078927	1974	27	NA
1:19384	["G","N"]	0.0078898	1975	42	NA
1:20990	["T","N"]	0.0078809	1976	41	NA
1:27107	["A","N"]	0.0078761	1977	12	NA
1:20682	["T","N"]	0.0078713	1978	45	NA
1:23993	["A","N"]	0.0078637	1979	30	NA
1:19199	["G","N"]	0.0078603	1980	13	NA
1:20723	["T","N"]	0.0078602	1981	21	NA
1:27045	["A","N"]	0.0078579	1982	38	NA
1:22992	["G","A"]	0.0078575	1983	41	NA
1:1703	["T","N"]	0.0078559	1984	69	NA
1:20742	["A","N"]	0.0078513	1985	29	NA
1:20942	["T","N"]	0.0078511	1986	34	NA
1:6966	["T","N"]	0.0078479	1987	41	NA
1:20881	["G","N"]	0.0078444	1988	35	NA
1:9847	["T","N"]	0.0078397	1989	30	NA
1:3531	["A","N"]	0.0078309	1990	39	NA
1:19393	["T","N"]	0.0078307	1991	40	NA
1:27114	["C","N"]	0.0078288	1992	37	NA
1:628	["T","N"]	0.0078229	1993	39	NA
1:20893	["G","N"]	0.0078167	1994	25	NA
1:20747	["A","N"]	0.0078159	1995	20	NA
1:27062	["A","N"]	0.0078149	1996	38	NA
1:20743	["A","N"]	0.0078136	1997	32	NA
[truncated: 223,838+ more rows]

## Sheet: Supplementary_Table_S5
Supplementary Table S5: Complete annotation of significant loci from association study.
locus	alleles	importance	vs_rank	splitCount	p_value	Mutation	AA mutation	CDC naming	Other annotation	Gene	Consequence	Product	cases	controls	freq Cases	freq Controls	LR beta	cases without	controls without	OR	lower 95%	upper 95%	lower > 1?	64	65
1:22346	["G","N"]	90.698	0	9411	5.95739e-09		A262P,T,S			S	'A262T', 'A262P', 'A262S'	S	276	2832	8.09147	39.8368		3135	4277	0.132959	0.116528	0.151706	0
1:22345	["T","N"]	63.119	1	6545	1.62605e-08					S	'G261G', 'G261G', 'G261G'	S	273	2802	8.00352	39.4148		3138	4307	0.133726	0.11713	0.152674	0
1:22518	["G","N"]	61.243	2	6540	1.7754e-08		R319T,K,I			S	'R319K', 'R319T', 'R319I'	S	286	2828	8.38464	39.7806		3125	4281	0.138542	0.121645	0.157786	0
1:29144	["C","T"]	54.325	3	20190	2.34231e-08								32	993	0.938141	13.9682	-2.54353	3379	6116	0.0583284	0.040918	0.0831468	0
1:21597	["C","T"]	52.687	4	19525	2.63152e-08	C21597T		C.36.3 - PHE					33	955	0.967458	13.4337	-2.50358	3378	6154	0.0629518	0.0443807	0.0892941	0
1:22520	["G","N"]	49.528	5	5457	2.89659e-08		V320L,I,F			S	'V320I', 'V320L', 'V320F'	S	278	2799	8.1501	39.3726		3133	4310	0.136634	0.11979	0.155846	0
1:22517	["A","N"]	47.502	6	5105	3.47749e-08		R319G			S	'R319R', 'R319G', 'R319*'	S	286	2822	8.38464	39.6962		3125	4287	0.139031	0.122074	0.158344	0
1:22519	["A","N"]	44.005	7	4814	4.11377e-08					S	'R319S', 'R319R', 'R319S'	S	280	2802	8.20874	39.4148		3131	4307	0.137462	0.120561	0.156731	0
1:6319	["A","G"]	34.625	8	14015	8.23961e-08	A6319G	Probably S370L	Gamma					324	41	9.49868	0.576734	2.663	3087	7068	18.0934	13.0386	25.1079	1
1:26149	["T","C"]	27.659	9	9739	1.3898e-07	T26149C	S253P	Gamma					326	49	9.55731	0.689267	2.49717	3085	7060	15.2255	11.2425	20.6196	1
1:26878	["T","N"]	24.267	10	14047	1.84382e-07					M	'L119H', 'L119P', 'L119R'	M	5	499	0.146585	7.01927	-6.55735	3406	6610	0.0194458	0.00805057	0.0469706	0
1:26877	["C","N"]	22.401	11	13022	2.23901e-07					M	'L119I', 'L119V', 'L119F'	M	5	498	0.146585	0.070052	-6.55735	3406	6611	0.0194878	0.00806789	0.0470724	0
1:19285	["G","N"]	20.03	12	8717	2.97687e-07					ORF1ab	'G416S', 'G416R', 'G416C'	3'-to-5' exonuclease	295	100	8.64849	0.0140667	2.89954	3116	7009	6.63561	5.26856	8.35737	1
1:10029	["C","T"]	17.823	13	13393	4.08477e-07	C10029T	Omicron	Delta	MU				417	544	12.2252	0.0765227	0.260662	2994	6565	1.68082	1.469	1.92317	1
1:19283	["A","N"]	16.862	14	7164	4.36294e-07					ORF1ab	'D415A', 'D415G', 'D415V'	3'-to-5' exonuclease	292	97	8.56054	0.0136447	2.86464	3119	7012	6.76765	5.35813	8.54795	1
1:19276	["G","N"]	16.462	15	6402	4.75461e-07					ORF1ab	'G413S', 'G413R', 'G413C'	3'-to-5' exonuclease	289	99	8.47259	0.013926	2.84148	3122	7010	6.55462	5.19689	8.26708	1
1:19284	["T","N"]	16.155	16	6684	5.28596e-07					ORF1ab	'D415E', 'D415D', 'D415E'	3'-to-5' exonuclease	293	99	8.58986	0.013926	2.88791	3118	7010	6.65387	5.27762	8.389	1
1:22348	["T","N"]	14.235	17	1842	6.60493e-07					S	'A262A', 'A262A', 'A262A'	S	293	2694	8.58986	0.378956	-1.87706	3118	4415	0.154001	0.135364	0.175205	0
1:733	["T","C"]	14.075	18	5421	6.99386e-07	T733C		Gamma					308	50	9.02961	0.703334	2.42187	3103	7059	14.0134	10.3626	18.9502	1
1:22347	["C","N"]	13.56	19	1623	8.49757e-07		A262G,D,V			S	'A262D', 'A262G', 'A262V'	S	292	2691	8.56054	37.8534	-1.87792	3119	4418	0.153702	0.135077	0.174895	0
1:22132	["G","T"]	11.536	20	4445	1.13221e-06	G22132T		Gamma					81	271	2.37467	3.81207	2.51933	3330	6838	0.613763	0.47722	0.789374	0
1:22344	["G","N"]	11.394	21	1333	1.16529e-06		G261A,D,V			S	'G261D', 'G261A', 'G261V'	S	270	2623	7.91557	36.8969		3141	4486	0.147013	0.128665	0.167978	0
1:25563	["G","T"]	11.379	22	6459	1.2228e-06	G25563T		Beta	MU				799	1607	23.4242	22.6051	-0.0729849	2612	5502	1.04732	0.950703	1.15375	0
1:19286	["G","N"]	10.871	23	5659	1.34274e-06					ORF1ab	'G416D', 'G416A', 'G416V'	3'-to-5' exonuclease	297	108	8.70712	1.5192	2.86385	3114	7001	6.18264	4.94065	7.73685	1
1:19282	["G","N"]	10.438	24	4420	1.53519e-06					ORF1ab	'D415N', 'D415H', 'D415Y'	3'-to-5' exonuclease	289	97	8.47259	1.36447	2.85451	3122	7012	6.69168	5.29645	8.45444	1
1:24109	["C","T"]	10.059	25	7154	1.5542e-06								1	399	0.0293169	5.6126	-5.21837	3410	6710	0.00493168	0.000692666	0.0351129	0
1:11083	["G","T"]	9.8711	26	6887	1.62298e-06			B.1.632					74	682	2.16945	9.59347	-1.46011	3337	6427	0.208977	0.163812	0.266596	0
1:28512	["C","G"]	9.7428	27	3715	1.67497e-06	C28512G		Gamma					309	51	9.05893	0.7174	2.39192	3102	7058	13.7857	10.2205	18.5945	1
1:5648	["A","C"]	9.7363	28	3914	1.67241e-06	A5648C		Gamma					311	51	9.11756	0.7174	2.39576	3100	7058	13.8839	10.2947	18.7244	1
1:19278	["T","N"]	9.1359	29	3875	9.1359					ORF1ab	'G413G', 'G413G', 'G413G'	3'-to-5' exonuclease	289	98	0.0847259	0.0137853	2.84421	3122	7011	6.62245	5.2462	8.35974	1
1:19277	["G","N"]	9.0776	30	3683	9.0776					ORF1ab	'G413D', 'G413A', 'G413V'	3'-to-5' exonuclease	288	98	0.0844327	0.0137853	2.83932	3123	7011	6.59742	5.22586	8.32896	1
1:19279	["T","N"]	9.0265	31	3819	9.0265					ORF1ab	'C414S', 'C414R', 'C414G'	3'-to-5' exonuclease	289	98	0.0847259	0.0137853	2.84421	3122	7011	6.62245	5.2462	8.35974	1
1:19281	["T","N"]	8.8095	32	3580	2.10435e-06					ORF1ab	'C414*', 'C414C', 'C414W'	3'-to-5' exonuclease	288	98	0.0844327	0.0137853	2.83461	3123	7011	6.59742	5.22586	8.32896	1
1:23525	["C","T"]	8.6581	33	3320	2.18879e-06	C23525T	Omicron	Gamma					318	66	0.0932278	0.00928401	2.25199	3093	7043	10.9714	8.38818	14.3501	1
1:22349	["G","N"]	8.4113	34	1102	2.33694e-06		A263P,T,S			S	'A263T', 'A263P', 'A263S'	S	293	2688	0.0858986	0.378112	-1.87142	3118	4421	0.154555	0.135849	0.175836	0
1:19280	["G","N"]	8.3402	35	3371	2.33731e-06					ORF1ab	'C414Y', 'C414S', 'C414F'	3'-to-5' exonuclease	287	98	0.0841395	0.0137853	2.83154	3124	7011	6.57241	5.20553	8.29821	1
1:22342	["T","N"]	8.2319	36	982	2.4536e-06					S	'A260A', 'A260A', 'A260A'	S	270	2614	7.91557	36.7703		3141	4495	0.147815	0.129365	0.168897	0
1:24642	["C","T"]	7.7665	37	3466	2.7971e-06	C24642T		Gamma					314	66	9.20551	0.928401	2.19532	3097	7043	10.8194	8.26962	14.1553	1
1:22356	["A","N"]	7.4582	38	997	2.9719e-06		Y265F,C,S			S	'Y265S', 'Y265C', 'Y265F'	S	294	2685	8.61917	37.769	-1.86334	3117	4424	0.155411	0.136625	0.17678	0
1:25427	["C","T"]	7.0579	39	5127	3.45516e-06								1	382	0.0293169	5.37347	-5.18655	3410	6727	0.00516421	0.000725246	0.0367724	0
1:28272	["A","T"]	6.4564	40	7358	4.12594e-06								118	22	3.4594	0.309467	2.09907	3293	7087	11.5433	7.30872	18.2313	1
1:28262	["G","N"]	5.9187	41	17628	5.10991e-06								13	111	0.38112	1.5614	-0.922222	3398	6998	0.241196	0.135584	0.429074	0
1:19287	["T","N"]	5.667	42	3676	5.61908e-06					ORF1ab	'G416G', 'G416G', 'G416G'	3'-to-5' exonuclease	297	123	8.70712	1.7302	2.80269	3114	6986	5.41703	4.37185	6.71208	1
1:22350	["C","N"]	5.6432	43	734	5.67089e-06		A263E,V			S	'A263E', 'A263G', 'A263V'	S	296	2691	8.67781	37.8534	-1.85392	3115	4418	0.156008	0.137197	0.177397	0
1:22362	["T","N"]	5.5927	44	990	5.78309e-06		V267G,E,A			S	'V267E', 'V267A', 'V267G'	S	301	2699	8.82439	37.966	-1.83128	3110	4410	0.15814	0.13919	0.17967	0
1:27503	["C","T"]	5.4218	45	3995	6.18702e-06								1	386	0.0293169	5.42974	-5.17933	3410	6723	0.00510765	0.000717323	0.0363687	0
1:22367	["T","N"]	5.2554	46	858	6.258e-06		Y269N,H			S	'Y269N', 'Y269H', 'Y269D'	S	302	2700	8.85371	37.98	-1.81384	3109	4409	0.158622	0.139637	0.180188	0
1:22343	["G","N"]	5.1597	47	629	6.83304e-06		G261R,S,C			S	'G261S', 'G261R', 'G261C'	S	269	2605	0.0788625	0.366437		3142	4504	0.148026	0.129522	0.169173	0
1:22351	["A","N"]	4.9677	48	663	7.31128e-06					S	'A263A', 'A263A', 'A263A'	S	296	2689	0.0867781	0.378253	-1.85253	3115	4420	0.156194	0.137361	0.17761	0
1:26456	["C","T"]	4.9079	49	4359	7.83503e-06	C26456T	Envelope	Beta					25	1141	0.00732923	0.160501	-3.28943	3386	5968	0.0386186	0.0259254	0.0575263	0
1:19288	["G","N"]	4.4153	50	2927	9.62405e-06					ORF1ab	'G417S', 'G417R', 'G417C'	3'-to-5' exonuclease	294	125	0.0861917	0.0175833	2.76738	3117	6984	5.26993	4.2568	6.52419	1
1:11117	["A","G"]	4.4022	51	6610	9.68516e-06		WHO - older concern reclassified 9 Nov	B.1.1.519					177	133	0.0518909	0.0187087	0.884176	3234	6976	2.8707	2.28372	3.60855	1
1:10954	["C","T"]	4.3597	52	6651	9.88728e-06		WHO - older concern reclassified 9 Nov	B.1.1.519					174	133	0.0510114	0.0187087	0.853079	3237	6976	2.81943	2.24111	3.54699	1
1:29197	["C","T"]	4.3343	53	6642	1.0011e-05		WHO - older concern reclassified 9 Nov	B.1.1.519					172	135	0.0504251	0.01899	0.830076	3239	6974	2.74325	2.18137	3.44986	1
1:6613	["A","G"]	3.9403	54	1662	1.18436e-05			Gamma					306	53	8.97098	0.745534	2.35059	3105	7056	13.1203	9.77186	17.616	1
1:16323	["C","T"]	3.7219	55	2872	1.30391e-05								5	369	0.146585	5.1906	-3.5805	3406	6740	0.0268138	0.011084	0.0648668	0
1:13057	["A","T"]	3.5134	56	4108	1.54119e-05			MU					75	2	2.19877	0.0281334	4.19899	3336	7107	79.8898	19.6045	325.557	1
1:3428	["A","G"]	3.4202	57	4101	1.59272e-05			MU					73	2	2.14013	0.0281334	4.17605	3338	7107	77.7129	19.0608	316.844	1
1:28877	["A","T"]	3.4164	58	1447	1.82026e-05			Gamma					316	63	9.26415	0.886201	2.19916	3095	7046	11.419	8.6847	15.0142	1
1:22006	["C","T"]	3.2722	59	11565	1.88095e-05								1	26	0.0293169	0.365734	-2.53141	3410	7083	0.0798895	0.0108362	0.588984	0
1:21066	["T","N"]	3.0423	60	10224	2.09841e-05					ORF1ab	'T136T', 'T136T', 'T136T'	2'-O-ribose methyltransferase	49	133	1.43653	1.87087	-0.144447	3362	6976	0.764457	0.549522	1.06346	0
1:20810	["G","N"]	2.9967	61	4869	2.16451e-05					ORF1ab	'C51Y', 'C51S', 'C51F'	2'-O-ribose methyltransferase	56	18	0.0164175	0.002532	2.75195	3355	7091	6.57553	3.86017	11.2009	1
1:20813	["A","N"]	2.9865	62	4806	2.1797e-05					ORF1ab	'Q52P', 'Q52R', 'Q52L'	2'-O-ribose methyltransferase	56	19	1.64175	0.267267	2.60941	3355	7090	6.22857	3.69564	10.4975	1
1:1059	["C","T"]	2.978	63	2748	2.19248e-05			Beta					358	1244	10.4955	17.4989	-0.646279	3053	5865	0.552846	0.487676	0.626724	0
1:20809	["T","N"]	2.9641	64	4786	2.21361e-05					ORF1ab	'C51S', 'C51R', 'C51G'	2'-O-ribose methyltransferase	56	17	0.0164175	0.00239133	2.82898	3355	7092	6.9633	4.04044	12.0006	1
1:20811	["T","N"]	2.9415	65	4798	2.2486e-05					ORF1ab	'C51*', 'C51C', 'C51W'	2'-O-ribose methyltransferase	56	18	1.64175	0.2532	2.75195	3355	7091	6.57553	3.86017	11.2009	1
1:20812	["C","N"]	2.9058	66	4706	2.30552e-05					ORF1ab	'Q52K', 'Q52E', 'Q52*'	2'-O-ribose methyltransferase	56	17	1.64175	0.239133	2.82898	3355	7092	6.9633	4.04044	12.0006	1
1:23756	["A","G"]	2.8583	67	4281	2.46658e-05		WHO - older concern reclassified 9 Nov	B.1.1.519					196	165	0.0574612	0.02321	0.760508	3215	6944	2.56567	2.07707	3.1692	1
1:3828	["C","T"]	2.765	68	1257	2.51631e-05			Gamma					302	60	0.0885371	0.00844001	2.23948	3109	7049	11.412	8.62305	15.103	1
1:21638	["C","T"]	2.6614	69	1092	2.57586e-05			Gamma					297	56	0.0870712	0.00787734	2.28176	3114	7053	12.0122	9.00055	16.0317	1
1:28878	["G","C"]	2.6291	70	1202	2.82641e-05			Gamma					315	63	0.0923483	0.00886201	2.1951	3096	7046	11.3792	8.65381	14.9629	1
1:26885	["C","N"]	2.5653	71	1967	2.97043e-05					M	'N121K', 'N121K', 'N121N'	M	4	301	0.00117268	0.0423407	-7.05681	3407	6808	0.0265547	0.00989331	0.0712755	0
1:22363	["G","N"]	2.3928	72	494	3.41736e-05					S	'V267V', 'V267V', 'V267V'	S	299	2684	8.76576	37.755	-1.82744	3112	4425	0.158403	0.139372	0.180032	0
1:21801	["A","C"]	2.0711	73	2343	4.55611e-05			Beta					22	1126	0.644972	15.8391	-3.39825	3389	5983	0.0344931	0.0225723	0.0527094	0
1:19839	["T","C"]	1.9816	74	3240	4.97099e-05		WHO	R.1 & B.1.1.519					227	181	6.65494	2.54607	0.824335	3184	6928	2.72887	2.23472	3.33228	1
1:20801	["C","N"]	1.933	75	3074	5.21967e-05					ORF1ab	'T48N', 'T48S', 'T48I'	2'-O-ribose methyltransferase	58	18	1.70038	0.2532	2.81493	3353	7091	6.81443	4.00933	11.5821	1
1:22812	["A","C"]	1.9033	76	1039	5.38066e-05			Gamma					294	49	8.61917	0.689267	2.35865	3117	7060	13.59	10.0139	18.4431	1
1:26159	["T","*"]	1.8951	77	2259	5.42639e-05		Deletion	MU					90	5	2.63852	0.0703334	3.40125	3321	7104	38.5041	15.6311	94.8469	1
1:26160	["T","*"]	1.8767	78	2233	5.53107e-05		Deletion	MU					90	5	2.63852	0.0703334	3.40125	3321	7104	38.5041	15.6311	94.8469	1
1:26161	["A","*"]	1.8351	79	2175	5.77887e-05		Deletion	MU					93	7	2.72647	0.0984667	3.05613	3318	7102	28.4374	13.1762	61.3744	1
1:22357	["T","N"]	1.8321	80	250	5.79736e-05					S	'Y265*', 'Y265Y', 'Y265*'	S	292	2664	8.56054	37.4736	-1.85086	3119	4445	0.156209	0.137275	0.177754	0
1:26492	["A","T"]	1.8111	81	2209	5.92926e-05								94	3	2.75579	0.0422	4.00841	3317	7106	67.1253	21.2488	212.05	1
1:20800	["A","N"]	1.7793	82	2928	6.13748e-05					ORF1ab	'T48P', 'T48A', 'T48S'	2'-O-ribose methyltransferase	57	17	1.67106	0.239133	2.87293	3354	7092	7.08976	4.11837	12.205	1
1:20805	["A","N"]	1.7337	83	2871	6.4552e-05					ORF1ab	'Q49H', 'Q49Q', 'Q49H'	2'-O-ribose methyltransferase	57	17	1.67106	0.239133	2.84196	3354	7092	7.08976	4.11837	12.205	1
1:20803	["C","N"]	1.7035	84	2800	6.67902e-05					ORF1ab	'Q49K', 'Q49E', 'Q49*'	2'-O-ribose methyltransferase	57	17	1.67106	0.239133	2.84196	3354	7092	7.08976	4.11837	12.205	1
1:20802	["T","N"]	1.699	85	2849	6.71334e-05					ORF1ab	'T48T', 'T48T', 'T48T'	2'-O-ribose methyltransferase	57	18	1.67106	0.2532	2.7974	3354	7091	6.69494	3.93472	11.3915	1
1:26158	["G","*"]	1.6983	86	2100	6.7187e-05		Deletion	MU					89	4	2.60921	0.0562667	3.61009	3322	7105	47.5877	17.4606	129.697	1
1:13851	["T","C"]	1.6916	87	6716	6.77034e-05								3	9	0.0879507	0.1266	-0.700368	3408	7100	0.694444	0.187881	2.5668	0
1:20804	["A","N"]	1.6815	88	2801	6.84929e-05					ORF1ab	'Q49P', 'Q49R', 'Q49L'	2'-O-ribose methyltransferase	58	17	1.70038	0.239133	2.85501	3353	7092	7.21629	4.19636	12.4095	1
1:11451	["A","G"]	1.6723	89	2077	6.92238e-05			MU					70	4	2.05218	0.0562667	3.39145	3341	7105	37.2157	13.5757	102.021	1
1:19035	["T","C"]	1.6427	90	1939	7.16543e-05			MU					73	3	2.14013	0.0422	3.71877	3338	7106	51.8013	16.3146	164.477	1
1:27516	["G","N"]	1.6377	91	855	7.20772e-05					ORF7a	'E41E', 'E41D', 'E41D'	ORF7a	147	92	4.30959	1.29413	1.46014	3264	7017	3.43503	2.63842	4.47216	1
1:22509	["C","N"]	1.595	92	201	7.58422e-05					S	'S316Y', 'S316C', 'S316F'	S	293	2648	8.58986	37.2486	-1.83834	3118	4461	0.158309	0.139142	0.180117	0
1:19295	["T","N"]	1.5927	93	1075	7.60531e-05					ORF1ab	'L419*', 'L419S', 'L419W'	3'-to-5' exonuclease	340	1198	9.96775	16.8519	-0.0425773	3071	5911	0.546265	0.480591	0.620913	0
1:13051	["C","T"]	1.5822	94	1229	7.7027e-05								3	386	0.0879507	5.42974	-3.80779	3408	6723	0.015332	0.00491945	0.0477836	0
1:22284	["T","*"]	1.5695	95	1474	7.82295e-05		Deletion	Beta					22	1106	0.644972	15.5577	-3.38597	3389	6003	0.0352342	0.0230557	0.0538457	0
1:22281	["C","*"]	1.5677	96	1405	7.84022e-05		Deletion	Beta					22	1104	0.644972	15.5296	-3.38442	3389	6005	0.0353098	0.023105	0.0539616	0
1:3140	["C","T"]	1.5644	97	2660	7.87202e-05		WHO - older concern reclassified 9 Nov	B.1.1.519					172	140	5.04251	1.96933	0.80787	3239	6969	2.64338	2.10664	3.31687	1
1:22286	["C","*"]	1.5139	98	1399	8.38321e-05		Deletion	Beta					22	1109	0.644972	15.5999	-3.3868	3389	6000	0.0351213	0.0229821	0.0536726	0
1:28005	["C","T"]	1.509	99	1853	8.43539e-05			MU					72	3	2.11082	0.0422	3.78906	3339	7106	51.0764	16.0812	162.227	1
1:22285	["A","*"]	1.5029	100	1381	8.50101e-05		Deletion	Beta					22	1107	0.644972	15.5718	-3.38673	3389	6002	0.0351965	0.0230311	0.0537879	0
1:22283	["T","*"]	1.5021	101	1405	8.50967e-05		Deletion	Beta					22	1104	0.644972	15.5296	-3.38442	3389	6005	0.0353098	0.023105	0.0539616	0
1:29782	["A","*"]	1.4924	102	1491	8.61573e-05								367	364	10.7593	5.12027		3044	6745	2.2341	1.92065	2.59869	1
1:22282	["T","*"]	1.4626	103	1348	8.95397e-05		Deletion	Beta					22	1104	0.644972	15.5296	-3.38442	3389	6005	0.0353098	0.023105	0.0539616	0
1:28253	["C","T"]	1.4065	104	3807	9.64592e-05			Beta					117	1300	3.43008	18.2867	-1.88224	3294	5809	0.158716	0.130734	0.192687	0
1:27513	["C","N"]	1.3664	105	732	0.000101898					ORF7a	'Y40*', 'Y40*', 'Y40Y'	ORF7a	146	89	4.28027	1.25193	1.41712	3265	7020	3.52709	2.70105	4.60576	1
1:27512	["A","N"]	1.3617	106	774	0.000102565					ORF7a	'Y40S', 'Y40C', 'Y40F'	ORF7a	146	90	4.28027	1.266	1.39515	3265	7019	3.48741	2.67306	4.54984	1
1:27514	["G","N"]	1.336	107	731	0.000106328					ORF7a	'E41K', 'E41Q', 'E41*'	ORF7a	147	89	4.30959	1.25193	1.4284	3264	7020	3.55234	2.72129	4.63717	1
1:12789	["C","T"]	1.3334	108	2466	0.00010672		WHO - older concern reclassified 9 Nov	B.1.1.519					164	137	4.80797	1.92713	0.748391	3247	6972	2.57039	2.04093	3.23719	1
1:22510	["T","N"]	1.309	109	163	0.000110504					S	'S316S', 'S316S', 'S316S'	S	293	2646	8.58986	37.2204	-1.83721	3118	4463	0.1585	0.139309	0.180334	0
1:17491	["C","T"]	1.2983	110	1613	0.000112226			MU					74	4	2.16945	0.0562667	3.23653	3337	7105	39.3894	14.3898	107.821	1
1:22366	["T","N"]	1.2685	111	226	0.000117236					S	'G268G', 'G268G', 'G268G'	S	302	2687	8.85371	37.7972	-1.80682	3109	4422	0.159859	0.140724	0.181596	0
1:22360	["T","N"]	1.2381	112	177	0.000122694					S	'Y266*', 'Y266Y', 'Y266*'	S	297	2674	8.70712	37.6143	-1.83144	3114	4435	0.158187	0.139134	0.179849	0
1:22353	["C","N"]	1.2284	113	198	0.000124515					S	'A264D', 'A264G', 'A264V'	S	299	2680	8.76576	37.6987	-1.83068	3112	4429	0.158782	0.139706	0.180464	0
1:19294	["T","N"]	1.2114	114	832	0.000127804								339	1151	9.93843	16.1907	0.0247492	3072	5958	0.57122	0.502236	0.64968	0
1:21974	["G","T"]	1.1862	115	701	0.00013292			Gamma					309	62	9.05893	0.872134	2.20463	3102	7047	11.3222	8.59138	14.9209	1
1:21621	["C","A"]	1.1779	116	510	0.000134671			Gamma					277	47	8.12079	0.661134	2.3867	3134	7062	13.2804	9.72052	18.1439	1

## Sheet: Supplementary_Table_S6
Supplementary Table S6: List of significant "protective" SNVs.
locus	alleles	importance	vs_rank	splitCount	p_value	Mutation	AA mutation	CDC naming	Other annotation	Gene	Consequence	Product
1:22346	["G","N"]	90.698	0	9411	5.95739e-09		A262P,T,S			S	'A262T', 'A262P', 'A262S'	S
1:22345	["T","N"]	63.119	1	6545	1.62605e-08					S	'G261G', 'G261G', 'G261G'	S
1:22518	["G","N"]	61.243	2	6540	1.7754e-08		R319T,K,I			S	'R319K', 'R319T', 'R319I'	S
1:29144	["C","T"]	54.325	3	20190	2.34231e-08
1:21597	["C","T"]	52.687	4	19525	2.63152e-08	C21597T		C.36.3 - PHE
1:22520	["G","N"]	49.528	5	5457	2.89659e-08		V320L,I,F			S	'V320I', 'V320L', 'V320F'	S
1:22517	["A","N"]	47.502	6	5105	3.47749e-08		R319G			S	'R319R', 'R319G', 'R319*'	S
1:22519	["A","N"]	44.005	7	4814	4.11377e-08					S	'R319S', 'R319R', 'R319S'	S
1:26878	["T","N"]	24.267	10	14047	1.84382e-07					M	'L119H', 'L119P', 'L119R'	M
1:26877	["C","N"]	22.401	11	13022	2.23901e-07					M	'L119I', 'L119V', 'L119F'	M
1:22348	["T","N"]	14.235	17	1842	6.60493e-07					S	'A262A', 'A262A', 'A262A'	S
1:22347	["C","N"]	13.56	19	1623	8.49757e-07		A262G,D,V			S	'A262D', 'A262G', 'A262V'	S
1:22132	["G","T"]	11.536	20	4445	1.13221e-06	G22132T		Gamma
1:22344	["G","N"]	11.394	21	1333	1.16529e-06		G261A,D,V			S	'G261D', 'G261A', 'G261V'	S
1:25563	["G","T"]	11.379	22	6459	1.2228e-06	G25563T		Beta	MU
1:24109	["C","T"]	10.059	25	7154	1.5542e-06
1:11083	["G","T"]	9.8711	26	6887	1.62298e-06			B.1.632
1:22349	["G","N"]	8.4113	34	1102	2.33694e-06		A263P,T,S			S	'A263T', 'A263P', 'A263S'	S
1:22342	["T","N"]	8.2319	36	982	2.4536e-06					S	'A260A', 'A260A', 'A260A'	S
1:22356	["A","N"]	7.4582	38	997	2.9719e-06		Y265F,C,S			S	'Y265S', 'Y265C', 'Y265F'	S
1:25427	["C","T"]	7.0579	39	5127	3.45516e-06
1:28262	["G","N"]	5.9187	41	17628	5.10991e-06
1:22350	["C","N"]	5.6432	43	734	5.67089e-06		A263E,V			S	'A263E', 'A263G', 'A263V'	S
1:22362	["T","N"]	5.5927	44	990	5.78309e-06		V267G,E,A			S	'V267E', 'V267A', 'V267G'	S
1:27503	["C","T"]	5.4218	45	3995	6.18702e-06
1:22367	["T","N"]	5.2554	46	858	6.258e-06		Y269N,H			S	'Y269N', 'Y269H', 'Y269D'	S
1:22343	["G","N"]	5.1597	47	629	6.83304e-06		G261R,S,C			S	'G261S', 'G261R', 'G261C'	S
1:22351	["A","N"]	4.9677	48	663	7.31128e-06					S	'A263A', 'A263A', 'A263A'	S
1:26456	["C","T"]	4.9079	49	4359	7.83503e-06	C26456T	Envelope	Beta
1:16323	["C","T"]	3.7219	55	2872	1.30391e-05
1:22006	["C","T"]	3.2722	59	11565	1.88095e-05
1:21066	["T","N"]	3.0423	60	10224	2.09841e-05					ORF1ab	'T136T', 'T136T', 'T136T'	2'-O-ribose methyltransferase
1:1059	["C","T"]	2.978	63	2748	2.19248e-05			Beta
1:26885	["C","N"]	2.5653	71	1967	2.97043e-05					M	'N121K', 'N121K', 'N121N'	M
1:22363	["G","N"]	2.3928	72	494	3.41736e-05					S	'V267V', 'V267V', 'V267V'	S
1:21801	["A","C"]	2.0711	73	2343	4.55611e-05			Beta
1:22357	["T","N"]	1.8321	80	250	5.79736e-05					S	'Y265*', 'Y265Y', 'Y265*'	S
1:13851	["T","C"]	1.6916	87	6716	6.77034e-05
1:22509	["C","N"]	1.595	92	201	7.58422e-05					S	'S316Y', 'S316C', 'S316F'	S
1:19295	["T","N"]	1.5927	93	1075	7.60531e-05					ORF1ab	'L419*', 'L419S', 'L419W'	3'-to-5' exonuclease
1:13051	["C","T"]	1.5822	94	1229	7.7027e-05
1:22284	["T","*"]	1.5695	95	1474	7.82295e-05		Deletion	Beta
1:22281	["C","*"]	1.5677	96	1405	7.84022e-05		Deletion	Beta
1:22286	["C","*"]	1.5139	98	1399	8.38321e-05		Deletion	Beta
1:22285	["A","*"]	1.5029	100	1381	8.50101e-05		Deletion	Beta
1:22283	["T","*"]	1.5021	101	1405	8.50967e-05		Deletion	Beta
1:22282	["T","*"]	1.4626	103	1348	8.95397e-05		Deletion	Beta
1:28253	["C","T"]	1.4065	104	3807	9.64592e-05			Beta
1:22510	["T","N"]	1.309	109	163	0.000110504					S	'S316S', 'S316S', 'S316S'	S
1:22366	["T","N"]	1.2685	111	226	0.000117236					S	'G268G', 'G268G', 'G268G'	S
1:22360	["T","N"]	1.2381	112	177	0.000122694					S	'Y266*', 'Y266Y', 'Y266*'	S
1:22353	["C","N"]	1.2284	113	198	0.000124515					S	'A264D', 'A264G', 'A264V'	S
1:19294	["T","N"]	1.2114	114	832	0.000127804

## Sheet: Supplementary_Table_S7
Supplementary Table S7: BitEpi 2-SNV interactions.
firstCol	SNPs	beta	alpha	alpha-dist	alpha-distPval	alpha-pval	beta-dist	beta-distPval	beta-pval
0.019038	1:19285:G:N#1:22344:G:N	0.621271	0.0190384	expon	0.12396	0	gamma	0.98637	0
0.018968	1:19283:A:N#1:22343:G:N	0.620742	0.0189676	gamma	0.575641	0	gamma	0.794853	0
0.018951	1:19283:A:N#1:22342:T:N	0.620909	0.0189508	gamma	0.591284	0	gamma	0.925623	0
0.018938	1:19284:T:N#1:22343:G:N	0.620712	0.0189383	gamma	0.857636	0	gamma	0.867344	0
0.018879	1:19285:G:N#1:22345:T:N	0.62646	0.0188787	gamma	0.713775	0	gamma	0.708755	0
0.018836	1:19285:G:N#1:22349:G:N	0.620993	0.0188356	gamma	0.70772	0	gamma	0.880173	0
0.018816	1:19285:G:N#1:22518:G:N	0.626017	0.0188156	gamma	0.225893	0	gamma	0.9946	0
0.018804	1:19285:G:N#1:22351:A:N	0.620725	0.0188039	gamma	0.825068	0	gamma	0.888156	0
0.018793	1:19284:T:N#1:22517:A:N	0.6258	0.0187926	expon	0.135078	0	gamma	0.596333	0
0.018758	1:19284:T:N#1:22345:T:N	0.626339	0.0187577	expon	0.34096	0	gamma	0.908254	0
0.018739	1:19284:T:N#1:22509:C:N	0.619678	0.0187393	gamma	0.434755	0	gamma	0.738859	0
0.018731	1:19283:A:N#1:22346:G:N	0.627001	0.0187315	expon	0.151686	0	gamma	0.574848	0
0.018724	1:19283:A:N#1:22518:G:N	0.625925	0.0187239	gamma	0.845128	0	gamma	0.766365	0
0.018719	1:19283:A:N#1:22351:A:N	0.62064	0.0187192	gamma	0.476108	0	gamma	0.875318	0
0.018716	1:19284:T:N#1:22349:G:N	0.620874	0.018716	gamma	0.908023	0	gamma	0.594244	0
0.018689	1:19283:A:N#1:22353:C:N	0.62007	0.0186893	expon	0.119918	0	gamma	0.593019	0
0.01859	1:19276:G:N#1:22520:G:N	0.625604	0.0185896	expon	0.0585906	0	gamma	0.98489	0
0.018561	1:19285:G:N#1:22356:A:N	0.620537	0.0185605	gamma	0.482203	0	gamma	0.945314	0
0.01856	1:19279:T:N#1:22517:A:N	0.625568	0.0185603	gamma	0.248948	0	gamma	0.904333	0
0.01856	1:19278:T:N#1:22517:A:N	0.625568	0.0185603	gamma	0.405856	0	gamma	0.484896	0
0.018554	1:19279:T:N#1:22519:A:N	0.625479	0.0185543	gamma	0.22618	0	lognorm	0.189094	0
0.018528	1:19286:G:N#1:22520:G:N	0.625543	0.0185282	expon	0.13551	0	gamma	0.687586	0
0.01851	1:19285:G:N#1:22363:G:N	0.620012	0.0185097	gamma	0.731393	0	gamma	0.985271	0
0.018507	1:19285:G:N#1:22357:T:N	0.62002	0.0185071	gamma	0.637243	0	gamma	0.869541	0
0.018503	1:19281:T:N#1:22517:A:N	0.62551	0.0185027	gamma	0.868805	0	gamma	0.863192	0
0.018497	1:19277:G:N#1:22519:A:N	0.625421	0.0184971	gamma	0.44261	0	gamma	0.943761	0
0.018496	1:19282:G:N#1:22342:T:N	0.620454	0.0184959	expon	0.0978488	0	gamma	0.984304	0
0.01849	1:19282:G:N#1:22344:G:N	0.620723	0.01849	expon	0.613952	0	gamma	0.867379	0
0.018476	1:19285:G:N#1:22366:T:N	0.619805	0.0184757	expon	0.167324	0	gamma	0.771455	0
0.01847	1:19283:A:N#1:22356:A:N	0.620447	0.0184704	gamma	0.481125	0	gamma	0.956796	0
0.018462	1:19279:T:N#1:22518:G:N	0.625663	0.0184621	gamma	0.275158	0	gamma	0.84172	0
0.018454	1:19285:G:N#1:22360:T:N	0.619828	0.0184536	gamma	0.31855	0	gamma	0.968144	0
0.018445	1:19280:G:N#1:22517:A:N	0.625453	0.0184452	gamma	0.0700984	0	gamma	0.943971	0
0.01844	1:19284:T:N#1:22356:A:N	0.620417	0.0184403	expon	0.378699	0	gamma	0.757096	0
0.018423	1:19279:T:N#1:22343:G:N	0.620197	0.0184231	gamma	0.4197	0	gamma	0.927656	0
0.01841	1:19286:G:N#1:22345:T:N	0.625991	0.0184101	gamma	0.0623769	0	gamma	0.972865	0
0.01841	1:19276:G:N#1:22342:T:N	0.620368	0.01841	expon	0.0728795	0	gamma	0.865013	0
0.018409	1:6319:A:G#1:22342:T:N	0.620367	0.0184085	gamma	0.518683	0	gamma	0.881406	0
0.018404	1:19281:T:N#1:22518:G:N	0.625605	0.0184045	gamma	0.330734	0	gamma	0.679649	0
0.018404	1:19277:G:N#1:22518:G:N	0.625605	0.0184045	gamma	0.307546	0	gamma	0.924672	0
0.018402	1:19276:G:N#1:22344:G:N	0.620635	0.0184024	expon	0.122394	0	gamma	0.996739	0
0.018401	1:19279:T:N#1:22344:G:N	0.620634	0.0184006	expon	0.141887	0	gamma	0.718505	0
0.018401	1:19278:T:N#1:22344:G:N	0.620634	0.0184006	expon	0.629417	0	gamma	0.913454	0
0.018386	1:19284:T:N#1:22357:T:N	0.619899	0.0183863	gamma	0.229766	0	gamma	0.744668	0
0.018385	1:19283:A:N#1:22367:T:N	0.620111	0.0183849	gamma	0.404896	0	gamma	0.566415	0
0.018371	1:19286:G:N#1:22348:T:N	0.620713	0.0183709	expon	0.10916	0	gamma	0.995728	0
0.018364	1:19286:G:N#1:22349:G:N	0.620522	0.0183643	gamma	0.507984	0	gamma	0.439399	0
0.018361	1:19283:A:N#1:22360:T:N	0.619735	0.0183609	expon	0.274312	0	gamma	0.667717	0
0.018354	1:19286:G:N#1:22346:G:N	0.626624	0.0183542	expon	0.305095	0	gamma	0.953189	0
0.018347	1:19281:T:N#1:22342:T:N	0.620305	0.0183466	gamma	0.275922	0	gamma	0.728861	0
0.018347	1:19280:G:N#1:22518:G:N	0.625548	0.0183469	gamma	0.878073	0	gamma	0.981531	0
0.01834	1:19281:T:N#1:22344:G:N	0.620573	0.0183404	gamma	0.789133	0	gamma	0.568064	0
0.01834	1:19277:G:N#1:22344:G:N	0.620573	0.0183404	gamma	0.373366	0	gamma	0.950873	0
0.018333	1:19284:T:N#1:22360:T:N	0.619707	0.0183326	gamma	0.111988	0	gamma	0.972402	0
0.018328	1:19282:G:N#1:22345:T:N	0.625909	0.0183283	expon	0.0695965	0	gamma	0.924278	0
0.018309	1:19283:A:N#1:22362:T:N	0.620093	0.0183085	gamma	0.465937	0	gamma	0.720145	0
0.018299	1:19282:G:N#1:22349:G:N	0.620456	0.0182987	expon	0.284985	0	gamma	0.886918	0
0.018295	1:19282:G:N#1:22348:T:N	0.620637	0.0182949	expon	0.194252	0	gamma	0.813083	0
0.01829	1:19282:G:N#1:22356:A:N	0.620267	0.0182903	gamma	0.260041	0	gamma	0.900563	0
0.018288	1:19286:G:N#1:22347:C:N	0.620627	0.018288	gamma	0.899247	0	gamma	0.966363	0
0.01828	1:19280:G:N#1:22344:G:N	0.620513	0.0182802	gamma	0.897766	0	gamma	0.396551	0
0.01827	1:19282:G:N#1:22351:A:N	0.620191	0.0182696	expon	0.32978	0	gamma	0.993353	0
0.018266	1:19282:G:N#1:22350:C:N	0.620249	0.0182663	gamma	0.684986	0	gamma	0.752021	0
0.018241	1:19278:T:N#1:22345:T:N	0.625822	0.0182406	expon	0.116752	0	gamma	0.333375	0
0.018224	1:6319:A:G#1:22347:C:N	0.620563	0.0182236	gamma	0.378675	0	gamma	0.913884	0
0.018218	1:19282:G:N#1:22347:C:N	0.620557	0.0182176	expon	0.319618	0	gamma	0.260708	0
0.018213	1:19276:G:N#1:22349:G:N	0.62037	0.0182128	expon	0.349579	0	gamma	0.839462	0
0.01821	1:19278:T:N#1:22349:G:N	0.620368	0.01821	gamma	0.675293	0	gamma	0.824172	0
0.018205	1:19279:T:N#1:22348:T:N	0.620547	0.0182052	expon	0.113619	0	gamma	0.940575	0
0.018204	1:19276:G:N#1:22356:A:N	0.620181	0.0182041	gamma	0.784921	0	gamma	0.984805	0
0.018202	1:19278:T:N#1:22356:A:N	0.620178	0.0182017	expon	0.0689323	0	gamma	0.879448	0
0.018195	1:19276:G:N#1:22346:G:N	0.626465	0.0181953	gamma	0.140219	0	gamma	0.782134	0
0.018187	1:19279:T:N#1:22346:G:N	0.626456	0.0181867	gamma	0.873027	0	gamma	0.993713	0
0.018186	1:19276:G:N#1:22351:A:N	0.620108	0.0181863	gamma	0.243764	0	gamma	0.979943	0
0.018184	1:6319:A:G#1:22363:G:N	0.619686	0.0181837	gamma	0.784062	0	gamma	0.851684	0
0.01818	1:19276:G:N#1:22350:C:N	0.620163	0.01818	gamma	0.942248	0	gamma	0.777691	0
0.018151	1:19281:T:N#1:22349:G:N	0.620308	0.0181506	gamma	0.749457	0	gamma	0.752305	0
0.018151	1:19277:G:N#1:22349:G:N	0.620308	0.0181506	gamma	0.825544	0	gamma	0.986287	0
0.018147	1:19276:G:N#1:22357:T:N	0.61966	0.018147	expon	0.63937	0	gamma	0.837	0
0.018145	1:19281:T:N#1:22348:T:N	0.620487	0.0181455	gamma	0.927688	0	gamma	0.891149	0
0.018142	1:19281:T:N#1:22356:A:N	0.620119	0.0181421	gamma	0.342364	0	gamma	0.968588	0
0.018142	1:19277:G:N#1:22356:A:N	0.620119	0.0181421	gamma	0.164078	0	gamma	0.997033	0
0.018129	1:19281:T:N#1:22346:G:N	0.626399	0.0181293	gamma	0.901621	0	gamma	0.71393	0
0.018127	1:19282:G:N#1:22362:T:N	0.619911	0.0181265	gamma	0.538838	0	gamma	0.828477	0
0.018126	1:19276:G:N#1:22367:T:N	0.619852	0.0181258	gamma	0.407487	0	gamma	0.96708	0
0.01812	1:19279:T:N#1:22367:T:N	0.619846	0.0181203	expon	0.31255	0	gamma	0.934101	0
0.01812	1:19278:T:N#1:22367:T:N	0.619846	0.0181203	gamma	0.895974	0	gamma	0.627108	0
0.018118	1:19281:T:N#1:22350:C:N	0.620101	0.0181181	expon	0.0792864	0	gamma	0.990418	0
0.018118	1:19277:G:N#1:22350:C:N	0.620101	0.0181181	gamma	0.412213	0	gamma	0.992369	0
0.018069	1:19281:T:N#1:22347:C:N	0.620408	0.0180692	gamma	0.68504	0	gamma	0.884184	0
0.018064	1:19280:G:N#1:22351:A:N	0.619985	0.0180637	gamma	0.156849	0	gamma	0.944599	0
0.018061	1:19281:T:N#1:22367:T:N	0.619788	0.0180614	expon	0.0974227	0	gamma	0.825483	0
0.018061	1:19277:G:N#1:22367:T:N	0.619788	0.0180614	expon	0.0748321	0	gamma	0.993665	0
0.018059	1:19280:G:N#1:22350:C:N	0.620041	0.0180587	expon	0.243301	0	gamma	0.53907	0
0.018003	1:19280:G:N#1:22367:T:N	0.619729	0.0180026	expon	0.109153	0	gamma	0.918341	0
0.017975	1:19281:T:N#1:22362:T:N	0.619759	0.0179751	gamma	0.93744	0	gamma	0.0919588	0
0.017915	1:19280:G:N#1:22362:T:N	0.619699	0.017915	gamma	0.179259	0	gamma	0.876398	0
0.017814	1:6319:A:G#1:22345:T:N	0.625395	0.0178137	expon	0.228726	0	gamma	0.713258	0
0.017723	1:6319:A:G#1:22346:G:N	0.625993	0.0177234	gamma	0.224993	0	gamma	0.336074	0

## Sheet: Supplementary_Table_S8
Supplementary Table S8: BitEpi 3-SNV interactions.
firstCol	SNPs	beta	alpha	alpha-dist	alpha-distPval	alpha-pval	beta-dist	beta-distPval	beta-pval
0.016794	1:6319:A:G#1:19282:G:N#1:22343:G:N	0.63708	0.0167936	lognorm	0.0799607	0	gamma	0.510703	0
0.01678	1:6319:A:G#1:19279:T:N#1:22343:G:N	0.636988	0.0167799	lognorm	0.0873363	0	gamma	0.734656	0
0.01678	1:6319:A:G#1:19278:T:N#1:22343:G:N	0.636988	0.0167799	lognorm	0.173329	0	gamma	0.897234	0
0.016764	1:6319:A:G#1:19279:T:N#1:22342:T:N	0.63713	0.0167638	gamma	0.934304	0	gamma	0.898081	0
0.016764	1:6319:A:G#1:19278:T:N#1:22342:T:N	0.63713	0.0167638	lognorm	0.33054	0	gamma	0.940932	0
0.016743	1:6319:A:G#1:19278:T:N#1:22344:G:N	0.637376	0.0167428	gamma	0.868628	0	gamma	0.718188	0
0.016734	1:6319:A:G#1:19276:G:N#1:22344:G:N	0.637369	0.0167338	gamma	0.992392	0	gamma	0.81464	0
0.016715	1:6319:A:G#1:19281:T:N#1:22343:G:N	0.636923	0.0167146	gamma	0.985834	0	gamma	0.998224	0
0.016699	1:6319:A:G#1:19281:T:N#1:22342:T:N	0.637065	0.0166987	gamma	0.464964	0	gamma	0.875917	0
0.016699	1:6319:A:G#1:19277:G:N#1:22342:T:N	0.637065	0.0166987	gamma	0.918496	0	gamma	0.841315	0
0.016698	1:6319:A:G#1:19281:T:N#1:22344:G:N	0.637311	0.0166979	lognorm	0.129972	0	gamma	0.762174	0
0.016698	1:6319:A:G#1:19277:G:N#1:22344:G:N	0.637311	0.0166979	lognorm	0.0813613	0	gamma	0.770204	0
0.016682	1:6319:A:G#1:19282:G:N#1:22510:T:N	0.636061	0.0166821	gamma	0.880753	0	gamma	0.685873	0
0.016679	1:6319:A:G#1:19278:T:N#1:22510:T:N	0.635968	0.016679	gamma	0.72209	0	gamma	0.927536	0
0.016678	1:6319:A:G#1:19286:G:N#1:22342:T:N	0.637215	0.0166784	lognorm	0.102929	0	gamma	0.961124	0
0.016661	1:6319:A:G#1:19282:G:N#1:22509:C:N	0.636187	0.0166608	gamma	0.323626	0	gamma	0.615071	0
0.016658	1:6319:A:G#1:19279:T:N#1:22509:C:N	0.636095	0.0166578	gamma	0.588809	0	gamma	0.787795	0
0.016658	1:6319:A:G#1:19278:T:N#1:22509:C:N	0.636095	0.0166578	lognorm	0.0593448	0	gamma	0.972568	0
0.016653	1:6319:A:G#1:19281:T:N#1:22509:C:N	0.63603	0.0166526	gamma	0.503554	0	gamma	0.977333	0
0.016649	1:6319:A:G#1:19286:G:N#1:22344:G:N	0.637455	0.0166485	gamma	0.884644	0	gamma	0.783656	0
0.016645	1:6319:A:G#1:19284:T:N#1:22343:G:N	0.637357	0.0166448	gamma	0.171486	0	gamma	0.982483	0
0.016644	1:6319:A:G#1:19285:G:N#1:22510:T:N	0.636299	0.016644	gamma	0.664853	0	gamma	0.947638	0
0.016639	1:6319:A:G#1:19282:G:N#1:22353:C:N	0.636298	0.0166392	gamma	0.649412	0	gamma	0.795096	0
0.016633	1:6319:A:G#1:19280:G:N#1:22344:G:N	0.637246	0.0166326	gamma	0.896599	0	gamma	0.611556	0
0.016628	1:6319:A:G#1:19285:G:N#1:22342:T:N	0.63763	0.0166278	lognorm	0.148356	0	gamma	0.820292	0
0.016624	1:6319:A:G#1:19282:G:N#1:22351:A:N	0.636815	0.0166237	lognorm	0.0971122	0	gamma	0.999775	0
0.016623	1:6319:A:G#1:19285:G:N#1:22509:C:N	0.636421	0.0166229	lognorm	0.108404	0	gamma	0.876739	0
0.01662	1:6319:A:G#1:19284:T:N#1:22342:T:N	0.637499	0.0166196	gamma	0.708802	0	gamma	0.933652	0
0.016612	1:6319:A:G#1:19283:A:N#1:22342:T:N	0.637521	0.0166118	gamma	0.913716	0	gamma	0.957795	0
0.016607	1:6319:A:G#1:19283:A:N#1:22509:C:N	0.636315	0.016607	gamma	0.828496	0	gamma	0.981811	0
0.016593	1:6319:A:G#1:19279:T:N#1:22348:T:N	0.637151	0.0165926	gamma	0.865529	0	gamma	0.972466	0
0.016593	1:6319:A:G#1:19278:T:N#1:22348:T:N	0.637151	0.0165926	gamma	0.565512	0	gamma	0.898674	0
0.016592	1:6319:A:G#1:19279:T:N#1:22349:G:N	0.636985	0.0165916	gamma	0.333348	0	gamma	0.423364	0
0.016592	1:6319:A:G#1:19278:T:N#1:22349:G:N	0.636985	0.0165916	lognorm	0.0697652	0	gamma	0.360554	0
0.016585	1:6319:A:G#1:19276:G:N#1:22349:G:N	0.636979	0.0165854	lognorm	0.0839346	0	gamma	0.843672	0
0.016577	1:6319:A:G#1:19282:G:N#1:22360:T:N	0.636161	0.0165767	gamma	0.91742	0	gamma	0.929628	0
0.016564	1:6319:A:G#1:19279:T:N#1:22350:C:N	0.636781	0.0165642	gamma	0.769028	0	gamma	0.54382	0
0.016564	1:6319:A:G#1:19278:T:N#1:22350:C:N	0.636781	0.0165642	lognorm	0.0864808	0	lognorm	0.554438	0
0.016558	1:6319:A:G#1:19283:A:N#1:22357:T:N	0.636486	0.0165576	gamma	0.474119	0	gamma	0.992361	0
0.016558	1:6319:A:G#1:19276:G:N#1:22350:C:N	0.636775	0.0165576	gamma	0.618615	0	gamma	0.227064	0
0.016548	1:6319:A:G#1:19279:T:N#1:22353:C:N	0.636206	0.0165477	gamma	0.657003	0	gamma	0.950876	0
0.01654	1:6319:A:G#1:19276:G:N#1:22353:C:N	0.636199	0.0165404	lognorm	0.311564	0	gamma	0.690816	0
0.016537	1:6319:A:G#1:19285:G:N#1:22353:C:N	0.636693	0.0165366	gamma	0.485237	0	gamma	0.885587	0
0.016532	1:6319:A:G#1:19285:G:N#1:22363:G:N	0.636544	0.0165321	lognorm	0.0532995	0	gamma	0.818265	0
0.016531	1:6319:A:G#1:19276:G:N#1:22356:A:N	0.636712	0.0165309	lognorm	0.0749135	0	gamma	0.600195	0
0.016527	1:6319:A:G#1:19281:T:N#1:22349:G:N	0.636921	0.016527	gamma	0.979733	0	gamma	0.520782	0
0.016527	1:6319:A:G#1:19276:G:N#1:22363:G:N	0.636214	0.0165273	gamma	0.97126	0	gamma	0.689786	0
0.016522	1:6319:A:G#1:19284:T:N#1:22366:T:N	0.636208	0.0165216	gamma	0.417339	0	gamma	0.955987	0
0.016514	1:6319:A:G#1:19279:T:N#1:22347:C:N	0.637077	0.0165143	gamma	0.494046	0	gamma	0.821863	0
0.016514	1:6319:A:G#1:19278:T:N#1:22347:C:N	0.637077	0.0165143	lognorm	0.372555	0	gamma	0.768968	0
0.016512	1:6319:A:G#1:19285:G:N#1:22362:T:N	0.636699	0.0165117	gamma	0.237346	0	gamma	0.255676	0
0.016508	1:6319:A:G#1:19276:G:N#1:22347:C:N	0.63707	0.0165075	gamma	0.745787	0	gamma	0.999805	0
0.016505	1:6319:A:G#1:19285:G:N#1:22356:A:N	0.637042	0.016505	gamma	0.751565	0	gamma	0.589731	0
0.016504	1:6319:A:G#1:19284:T:N#1:22362:T:N	0.636569	0.0165037	gamma	0.920474	0	gamma	0.563181	0
0.016504	1:6319:A:G#1:19278:T:N#1:22366:T:N	0.636016	0.016504	gamma	0.234359	0	gamma	0.685594	0
0.016498	1:6319:A:G#1:19277:G:N#1:22351:A:N	0.63666	0.0164979	lognorm	0.0502415	0	gamma	0.711136	0
0.016497	1:6319:A:G#1:19284:T:N#1:22356:A:N	0.636914	0.0164972	lognorm	0.0928198	0	gamma	0.996249	0
0.016493	1:6319:A:G#1:19279:T:N#1:22367:T:N	0.63636	0.016493	gamma	0.150809	0	gamma	0.75098	0
0.01649	1:6319:A:G#1:19283:A:N#1:22356:A:N	0.636937	0.0164901	lognorm	0.0694354	0	gamma	0.500454	0
0.016484	1:6319:A:G#1:19279:T:N#1:22360:T:N	0.636068	0.0164837	gamma	0.865185	0	gamma	0.737003	0
0.016483	1:6319:A:G#1:19281:T:N#1:22353:C:N	0.636141	0.0164829	lognorm	0.206654	0	gamma	0.267552	0
0.016483	1:6319:A:G#1:19277:G:N#1:22353:C:N	0.636141	0.0164829	lognorm	0.0951412	0	gamma	0.553719	0
0.016481	1:6319:A:G#1:19285:G:N#1:22349:G:N	0.637475	0.0164814	gamma	0.362625	0	gamma	0.820371	0
0.016479	1:6319:A:G#1:19285:G:N#1:22367:T:N	0.636674	0.016479	gamma	0.924081	0	gamma	0.965939	0
0.016477	1:6319:A:G#1:19284:T:N#1:22350:C:N	0.637142	0.0164773	gamma	0.54428	0	gamma	0.436108	0
0.016473	1:6319:A:G#1:19284:T:N#1:22349:G:N	0.637347	0.0164732	gamma	0.176501	0	gamma	0.23936	0
0.016473	1:6319:A:G#1:19276:G:N#1:22360:T:N	0.636058	0.0164735	gamma	0.777618	0	gamma	0.217981	0
0.01647	1:6319:A:G#1:19277:G:N#1:22363:G:N	0.636156	0.0164699	lognorm	0.220631	0	gamma	0.783723	0
0.016469	1:6319:A:G#1:19285:G:N#1:22348:T:N	0.637644	0.0164686	gamma	0.0739166	0	gamma	0.838718	0
0.016463	1:6319:A:G#1:19280:G:N#1:22349:G:N	0.636856	0.0164625	gamma	0.936454	0	gamma	0.997117	0
0.016457	1:6319:A:G#1:19283:A:N#1:22347:C:N	0.637463	0.0164574	gamma	0.586952	0	gamma	0.810795	0
0.016453	1:6319:A:G#1:19283:A:N#1:22348:T:N	0.637537	0.0164527	gamma	0.988726	0	gamma	0.957047	0
0.01645	1:6319:A:G#1:19277:G:N#1:22347:C:N	0.637012	0.0164497	gamma	0.982016	0	gamma	0.37476	0
0.01644	1:6319:A:G#1:19277:G:N#1:22366:T:N	0.635952	0.0164395	gamma	0.636616	0	gamma	0.997508	0
0.016435	1:6319:A:G#1:19280:G:N#1:22350:C:N	0.636652	0.0164351	gamma	0.917601	0	gamma	0.945358	0
0.016434	1:6319:A:G#1:19280:G:N#1:22351:A:N	0.636596	0.0164337	gamma	0.317745	0	gamma	0.868585	0
0.016429	1:6319:A:G#1:19277:G:N#1:22367:T:N	0.636296	0.016429	gamma	0.682165	0	gamma	0.766027	0
0.016418	1:6319:A:G#1:19280:G:N#1:22353:C:N	0.636077	0.0164182	gamma	0.53669	0	gamma	0.940379	0
0.016418	1:6319:A:G#1:19277:G:N#1:22360:T:N	0.636003	0.0164184	gamma	0.656498	0	gamma	0.729634	0
0.016396	1:6319:A:G#1:19280:G:N#1:22357:T:N	0.636136	0.0163959	gamma	0.806237	0	gamma	0.724737	0
0.016385	1:6319:A:G#1:19280:G:N#1:22347:C:N	0.636948	0.0163852	gamma	0.971619	0	gamma	0.957299	0
0.016375	1:6319:A:G#1:19280:G:N#1:22366:T:N	0.635887	0.0163752	gamma	0.633791	0	gamma	0.657636	0
0.016375	1:6319:A:G#1:19277:G:N#1:22362:T:N	0.636301	0.0163752	gamma	0.672587	0	gamma	0.957206	0
0.016374	1:6319:A:G#1:19286:G:N#1:22367:T:N	0.636242	0.0163744	gamma	0.752722	0	gamma	0.773885	0
0.016353	1:6319:A:G#1:19280:G:N#1:22360:T:N	0.635938	0.0163532	gamma	0.624486	0	gamma	0.832551	0
0.01631	1:6319:A:G#1:19280:G:N#1:22362:T:N	0.636235	0.01631	gamma	0.675087	0	gamma	0.983132	0
0.016271	1:19287:T:N#1:22342:T:N#1:29144:C:T	0.635498	0.0162712	gamma	0.93525	0	gamma	0.723334	0
0.016258	1:19286:G:N#1:22342:T:N#1:26149:T:C	0.636795	0.0162578	gamma	0.92754	0	gamma	0.928397	0
0.016251	1:19278:T:N#1:22343:G:N#1:26149:T:C	0.636448	0.0162509	gamma	0.811813	0	gamma	0.386706	0
0.016243	1:19276:G:N#1:22343:G:N#1:26149:T:C	0.636444	0.016243	gamma	0.0869563	0	gamma	0.873373	0
0.01624	1:19284:T:N#1:22510:T:N#1:26149:T:C	0.635774	0.0162405	gamma	0.875547	0	gamma	0.762709	0
0.016238	1:19283:A:N#1:22510:T:N#1:26149:T:C	0.6358	0.0162384	gamma	0.231924	0	gamma	0.642139	0
0.016231	1:19285:G:N#1:22509:C:N#1:26149:T:C	0.636029	0.0162308	gamma	0.57516	0	gamma	0.928901	0
0.016228	1:19282:G:N#1:22342:T:N#1:26149:T:C	0.636682	0.0162285	gamma	0.378665	0	gamma	0.941895	0
0.016225	1:19279:T:N#1:22342:T:N#1:26149:T:C	0.63659	0.0162255	gamma	0.922934	0	gamma	0.971022	0
0.016225	1:19278:T:N#1:22342:T:N#1:26149:T:C	0.63659	0.0162255	lognorm	0.051982	0	gamma	0.750415	0
0.016223	1:19282:G:N#1:22510:T:N#1:26149:T:C	0.635602	0.0162225	gamma	0.647322	0	gamma	0.987494	0
0.01622	1:19277:G:N#1:22342:T:N#1:26149:T:C	0.636525	0.0162203	gamma	0.850955	0	gamma	0.935091	0
0.016219	1:19279:T:N#1:22510:T:N#1:26149:T:C	0.635508	0.0162194	gamma	0.473478	0	gamma	0.986986	0
0.016219	1:19278:T:N#1:22510:T:N#1:26149:T:C	0.635508	0.0162194	gamma	0.621778	0	gamma	0.999957	0
0.016218	1:19276:G:N#1:22342:T:N#1:26149:T:C	0.636586	0.0162176	lognorm	0.327805	0	gamma	0.680152	0
0.016215	1:19280:G:N#1:22342:T:N#1:26149:T:C	0.63646	0.0162151	gamma	0.660805	0	gamma	0.473168	0
0.016214	1:19281:T:N#1:22510:T:N#1:26149:T:C	0.635442	0.0162142	gamma	0.734985	0	gamma	0.883798	0
0.016207	1:19282:G:N#1:22509:C:N#1:26149:T:C	0.635733	0.0162068	gamma	0.379337	0	gamma	0.733484	0
0.016206	1:19286:G:N#1:22360:T:N#1:26149:T:C	0.63559	0.0162061	gamma	0.528041	0	gamma	0.968846	0
0.016204	1:19279:T:N#1:22509:C:N#1:26149:T:C	0.635641	0.0162038	lognorm	0.0560278	0	gamma	0.935779	0
0.016199	1:19281:T:N#1:22509:C:N#1:26149:T:C	0.635576	0.0161986	gamma	0.640632	0	gamma	0.95598	0
0.016199	1:19279:T:N#1:22344:G:N#1:26149:T:C	0.636833	0.0161992	gamma	0.655302	0	gamma	0.986593	0
0.016199	1:19278:T:N#1:22344:G:N#1:26149:T:C	0.636833	0.0161992	lognorm	0.0755484	0	gamma	0.953977	0
0.016198	1:19282:G:N#1:22344:G:N#1:26149:T:C	0.636921	0.0161983	lognorm	0.0853016	0	gamma	0.946092	0
0.016193	1:19280:G:N#1:22509:C:N#1:26149:T:C	0.635511	0.0161934	gamma	0.959297	0	gamma	0.508879	0
0.016182	1:19284:T:N#1:22357:T:N#1:26149:T:C	0.636081	0.0161822	gamma	0.861034	0	gamma	0.654818	0
0.016177	1:19284:T:N#1:22360:T:N#1:26149:T:C	0.635884	0.0161765	gamma	0.975534	0	gamma	0.233074	0
0.016171	1:19286:G:N#1:22363:G:N#1:26149:T:C	0.635724	0.0161708	lognorm	0.052245	0	gamma	0.909727	0
0.01617	1:19286:G:N#1:22366:T:N#1:26149:T:C	0.635507	0.01617	gamma	0.854828	0	gamma	0.820323	0
0.016164	1:19282:G:N#1:22357:T:N#1:26149:T:C	0.635912	0.0161644	gamma	0.540671	0	gamma	0.996441	0
0.016156	1:19281:T:N#1:22357:T:N#1:26149:T:C	0.635755	0.0161561	gamma	0.857277	0	gamma	0.655437	0
0.016156	1:19277:G:N#1:22357:T:N#1:26149:T:C	0.635755	0.0161561	gamma	0.590181	0	gamma	0.668978	0
0.016155	1:19278:T:N#1:22360:T:N#1:26149:T:C	0.635619	0.0161553	gamma	0.248774	0	gamma	0.998056	0
0.016153	1:19284:T:N#1:22342:T:N#1:29144:C:T	0.637033	0.0161533	gamma	0.263661	0	gamma	0.997005	0
0.016151	1:19280:G:N#1:22357:T:N#1:26149:T:C	0.63569	0.0161509	gamma	0.542844	0	gamma	0.587605	0
0.016149	1:6319:A:G#1:19282:G:N#1:22345:T:N	0.642058	0.0161489	lognorm	0.0644411	0	lognorm	0.657027	0
0.016149	1:19285:G:N#1:22363:G:N#1:26149:T:C	0.636161	0.0161491	gamma	0.484629	0	gamma	0.553938	0
0.016146	1:6319:A:G#1:19279:T:N#1:22345:T:N	0.641968	0.0161462	gamma	0.706184	0	gamma	0.991394	0
0.016146	1:6319:A:G#1:19278:T:N#1:22345:T:N	0.641968	0.0161462	lognorm	0.112093	0	gamma	0.911658	0
0.016146	1:19286:G:N#1:22362:T:N#1:26149:T:C	0.635897	0.0161458	gamma	0.661385	0	gamma	0.84002	0
0.016144	1:19286:G:N#1:22356:A:N#1:26149:T:C	0.636222	0.0161435	gamma	0.609794	0	gamma	0.920791	0
0.016143	1:19285:G:N#1:22342:T:N#1:29144:C:T	0.637145	0.0161429	gamma	0.142523	0	gamma	0.738869	0
0.016143	1:19284:T:N#1:22366:T:N#1:26149:T:C	0.635829	0.016143	gamma	0.552801	0	gamma	0.458858	0
0.016143	1:19284:T:N#1:22363:G:N#1:26149:T:C	0.636035	0.0161428	gamma	0.51955	0	gamma	0.73419	0
0.016141	1:6319:A:G#1:19277:G:N#1:22345:T:N	0.641905	0.0161411	gamma	0.873062	0	gamma	0.449501	0
0.016141	1:19284:T:N#1:22353:C:N#1:26149:T:C	0.636178	0.016141	lognorm	0.132524	0	gamma	0.970613	0
0.016141	1:19283:A:N#1:22363:G:N#1:26149:T:C	0.636064	0.0161408	gamma	0.485415	0	gamma	0.921996	0
0.016132	1:19287:T:N#1:22343:G:N#1:29144:C:T	0.635192	0.0161322	gamma	0.708306	0	gamma	0.943288	0
0.01613	1:19277:G:N#1:22353:C:N#1:26149:T:C	0.635605	0.0161303	gamma	0.677761	0	gamma	0.958859	0
0.016125	1:19282:G:N#1:22363:G:N#1:26149:T:C	0.635868	0.016125	gamma	0.868582	0	gamma	0.760592	0
0.016122	1:19285:G:N#1:22362:T:N#1:26149:T:C	0.636309	0.0161218	gamma	0.913469	0	gamma	0.961107	0
0.016122	1:19278:T:N#1:22366:T:N#1:26149:T:C	0.635574	0.0161225	gamma	0.376491	0	gamma	0.628709	0
0.016117	1:19277:G:N#1:22363:G:N#1:26149:T:C	0.635711	0.0161167	gamma	0.703865	0	gamma	0.803603	0
0.016116	1:19286:G:N#1:22350:C:N#1:26149:T:C	0.636428	0.0161156	gamma	0.65533	0	gamma	0.84337	0
0.016115	1:19284:T:N#1:22356:A:N#1:26149:T:C	0.636532	0.0161155	gamma	0.817817	0	gamma	0.96897	0
0.016115	1:19276:G:N#1:22366:T:N#1:26149:T:C	0.63557	0.0161147	gamma	0.653014	0	gamma	0.691965	0
0.016114	1:19276:G:N#1:22363:G:N#1:26149:T:C	0.63577	0.016114	gamma	0.771402	0	gamma	0.812155	0
0.016113	1:19283:A:N#1:22362:T:N#1:26149:T:C	0.636205	0.0161128	gamma	0.908765	0	gamma	0.938332	0
0.016112	1:19286:G:N#1:22349:G:N#1:26149:T:C	0.636634	0.0161115	gamma	0.244883	0	gamma	0.870884	0
0.016103	1:19286:G:N#1:22342:T:N#1:29144:C:T	0.63664	0.0161033	lognorm	0.296883	0	gamma	0.990007	0
0.016101	1:19285:G:N#1:22367:T:N#1:26149:T:C	0.636296	0.0161012	gamma	0.119725	0	gamma	0.865356	0
0.016097	1:19282:G:N#1:22362:T:N#1:26149:T:C	0.636007	0.0160969	gamma	0.748471	0	gamma	0.808776	0
0.016095	1:19279:T:N#1:22356:A:N#1:26149:T:C	0.636273	0.0160947	gamma	0.681635	0	gamma	0.982561	0
0.016094	1:19278:T:N#1:22362:T:N#1:26149:T:C	0.635913	0.0160937	gamma	0.478585	0	gamma	0.979498	0
0.016092	1:19285:G:N#1:22349:G:N#1:26149:T:C	0.637085	0.0160915	gamma	0.944043	0	gamma	0.99407	0
0.016091	1:19283:A:N#1:22351:A:N#1:26149:T:C	0.636731	0.016091	gamma	0.882022	0	gamma	0.846839	0
0.01609	1:19281:T:N#1:22356:A:N#1:26149:T:C	0.636208	0.0160895	gamma	0.713703	0	gamma	0.896573	0
0.01609	1:19277:G:N#1:22356:A:N#1:26149:T:C	0.636208	0.0160895	gamma	0.770415	0	gamma	0.903041	0
0.016087	1:19282:G:N#1:22350:C:N#1:26149:T:C	0.636336	0.0160869	gamma	0.414942	0	gamma	0.166614	0
0.016087	1:19278:T:N#1:22351:A:N#1:26149:T:C	0.63619	0.016087	gamma	0.741423	0	gamma	0.875208	0
0.016085	1:19284:T:N#1:22349:G:N#1:26149:T:C	0.636959	0.0160853	gamma	0.781447	0	gamma	0.699307	0
0.016085	1:19276:G:N#1:22362:T:N#1:26149:T:C	0.635902	0.0160854	gamma	0.515232	0	gamma	0.970105	0
0.016084	1:19283:A:N#1:22349:G:N#1:26149:T:C	0.636989	0.0160836	lognorm	0.11623	0	gamma	0.934895	0
0.016084	1:19280:G:N#1:22356:A:N#1:26149:T:C	0.636144	0.0160843	gamma	0.539854	0	gamma	0.909582	0
0.016083	1:19280:G:N#1:22362:T:N#1:26149:T:C	0.635782	0.0160832	gamma	0.830334	0	gamma	0.688915	0
0.016082	1:19285:G:N#1:22347:C:N#1:26149:T:C	0.637176	0.0160817	gamma	0.294107	0	gamma	0.888217	0
0.016082	1:19280:G:N#1:22342:T:N#1:29144:C:T	0.636327	0.0160821	gamma	0.374336	0	gamma	0.18316	0
0.016079	1:19276:G:N#1:22351:A:N#1:26149:T:C	0.636187	0.0160792	gamma	0.931298	0	gamma	0.908279	0
0.016078	1:19282:G:N#1:22367:T:N#1:26149:T:C	0.636011	0.0160777	lognorm	0.070984	0	gamma	0.875988	0
0.016077	1:19277:G:N#1:22342:T:N#1:29144:C:T	0.636381	0.0160766	lognorm	0.354039	0	gamma	0.766351	0
0.016076	1:19276:G:N#1:22350:C:N#1:26149:T:C	0.636239	0.016076	gamma	0.816766	0	gamma	0.946278	0
0.016076	1:19276:G:N#1:22342:T:N#1:29144:C:T	0.636444	0.0160756	lognorm	0.399148	0	gamma	0.869744	0
0.016075	1:19284:T:N#1:22347:C:N#1:26149:T:C	0.63705	0.0160754	gamma	0.637975	0	gamma	0.972858	0
0.016075	1:19281:T:N#1:22349:G:N#1:26149:T:C	0.636383	0.0160746	gamma	0.784795	0	gamma	0.698906	0
0.016075	1:19278:T:N#1:22367:T:N#1:26149:T:C	0.635921	0.0160748	gamma	0.689443	0	gamma	0.559	0
0.016074	1:19283:A:N#1:22347:C:N#1:26149:T:C	0.637079	0.0160736	lognorm	0.104086	0	gamma	0.976836	0
0.016072	1:19276:G:N#1:22349:G:N#1:26149:T:C	0.636442	0.0160719	lognorm	0.0586187	0	gamma	0.692066	0
0.016071	1:19282:G:N#1:22342:T:N#1:29144:C:T	0.636525	0.0160709	lognorm	0.22457	0	gamma	0.836884	0
0.016071	1:19279:T:N#1:22342:T:N#1:29144:C:T	0.636436	0.0160711	lognorm	0.380977	0	gamma	0.964624	0
0.016071	1:19278:T:N#1:22342:T:N#1:29144:C:T	0.636436	0.0160711	lognorm	0.335486	0	gamma	0.819387	0
0.01607	1:19281:T:N#1:22367:T:N#1:26149:T:C	0.635857	0.0160696	gamma	0.547899	0	gamma	0.982966	0
0.01607	1:19278:T:N#1:22347:C:N#1:26149:T:C	0.636538	0.0160699	gamma	0.682269	0	gamma	0.972476	0
0.016067	1:19283:A:N#1:22342:T:N#1:29144:C:T	0.636976	0.0160672	lognorm	0.446215	0	gamma	0.801967	0
0.016066	1:19282:G:N#1:22348:T:N#1:26149:T:C	0.636703	0.0160664	gamma	0.947674	0	gamma	0.966946	0
0.016064	1:19280:G:N#1:22367:T:N#1:26149:T:C	0.635793	0.0160644	gamma	0.832533	0	gamma	0.814464	0
0.016063	1:19278:T:N#1:22348:T:N#1:26149:T:C	0.63661	0.0160633	gamma	0.902536	0	gamma	0.76867	0
0.016059	1:6319:A:G#1:19278:T:N#1:22520:G:N	0.641652	0.0160595	gamma	0.77538	0	gamma	0.87708	0
0.016058	1:6319:A:G#1:19279:T:N#1:22519:A:N	0.641537	0.0160584	gamma	0.218754	0	gamma	0.428103	0
0.016058	1:19277:G:N#1:22348:T:N#1:26149:T:C	0.636546	0.0160581	lognorm	0.0910437	0	gamma	0.740746	0
0.016057	1:6319:A:G#1:19278:T:N#1:22346:G:N	0.642513	0.0160567	lognorm	0.159093	0	gamma	0.644944	0
0.016054	1:6319:A:G#1:19281:T:N#1:22520:G:N	0.641589	0.0160544	gamma	0.869235	0	gamma	0.895601	0
0.016053	1:19280:G:N#1:22348:T:N#1:26149:T:C	0.636481	0.0160528	gamma	0.984269	0	gamma	0.851619	0
0.016052	1:6319:A:G#1:19281:T:N#1:22346:G:N	0.64245	0.0160517	gamma	0.963242	0	gamma	0.814259	0
0.016052	1:6319:A:G#1:19277:G:N#1:22346:G:N	0.64245	0.0160517	lognorm	0.0536896	0	gamma	0.301609	0
0.016048	1:6319:A:G#1:19276:G:N#1:22346:G:N	0.642513	0.0160477	gamma	0.978676	0	gamma	0.792004	0
0.016047	1:6319:A:G#1:19280:G:N#1:22346:G:N	0.642388	0.0160467	gamma	0.650722	0	gamma	0.926964	0
0.016029	1:6319:A:G#1:19282:G:N#1:22517:A:N	0.641684	0.0160289	gamma	0.896747	0	gamma	0.725877	0
0.016026	1:6319:A:G#1:19285:G:N#1:22519:A:N	0.641851	0.0160257	gamma	0.869249	0	gamma	0.971937	0
0.016026	1:6319:A:G#1:19278:T:N#1:22517:A:N	0.641594	0.0160258	gamma	0.617399	0	gamma	0.789302	0
0.016021	1:6319:A:G#1:19277:G:N#1:22517:A:N	0.641531	0.0160207	gamma	0.287574	0	gamma	0.972193	0
0.016018	1:6319:A:G#1:19284:T:N#1:22519:A:N	0.641723	0.0160176	lognorm	0.0657835	0	gamma	0.712362	0
0.016015	1:6319:A:G#1:19282:G:N#1:22518:G:N	0.641765	0.0160148	gamma	0.854978	0	gamma	0.72011	0
0.016014	1:6319:A:G#1:19286:G:N#1:22518:G:N	0.641647	0.0160143	gamma	0.14965	0	gamma	0.951199	0
0.016012	1:6319:A:G#1:19279:T:N#1:22518:G:N	0.641675	0.0160117	gamma	0.47387	0	gamma	0.854299	0
0.016012	1:6319:A:G#1:19278:T:N#1:22518:G:N	0.641675	0.0160117	gamma	0.578043	0	gamma	0.948774	0
0.016004	1:19285:G:N#1:22343:G:N#1:29144:C:T	0.636839	0.0160037	gamma	0.949812	0	gamma	0.874749	0
0.015993	1:6319:A:G#1:19285:G:N#1:22517:A:N	0.641913	0.0159929	gamma	0.435178	0	gamma	0.791006	0
0.015985	1:6319:A:G#1:19284:T:N#1:22517:A:N	0.641785	0.0159849	lognorm	0.0883281	0	gamma	0.877898	0
0.015977	1:6319:A:G#1:19283:A:N#1:22517:A:N	0.641807	0.0159773	gamma	0.339003	0	gamma	0.939171	0
0.01597	1:19287:T:N#1:22351:A:N#1:26149:T:C	0.63508	0.0159704	gamma	0.823463	0	gamma	0.899681	0
0.015969	1:6319:A:G#1:19286:G:N#1:22346:G:N	0.642592	0.0159686	gamma	0.98982	0	gamma	0.654235	0
0.015943	1:19280:G:N#1:22343:G:N#1:29144:C:T	0.63602	0.0159428	lognorm	0.247284	0	gamma	0.958033	0
0.015941	1:19284:T:N#1:22357:T:N#1:29144:C:T	0.635841	0.0159414	gamma	0.592535	0	gamma	0.708289	0
0.015937	1:19281:T:N#1:22343:G:N#1:29144:C:T	0.636074	0.0159373	lognorm	0.276947	0	gamma	0.917735	0
0.015937	1:19277:G:N#1:22343:G:N#1:29144:C:T	0.636074	0.0159373	lognorm	0.686868	0	gamma	0.709352	0
0.015932	1:19282:G:N#1:22343:G:N#1:29144:C:T	0.636218	0.0159317	lognorm	0.455783	0	gamma	0.997919	0
0.015932	1:19279:T:N#1:22343:G:N#1:29144:C:T	0.636129	0.0159319	lognorm	0.35279	0	gamma	0.999022	0
0.015932	1:19278:T:N#1:22343:G:N#1:29144:C:T	0.636129	0.0159319	lognorm	0.469857	0	gamma	0.983479	0
0.015928	1:19283:A:N#1:22343:G:N#1:29144:C:T	0.63667	0.0159279	lognorm	0.396794	0	gamma	0.982268	0
0.01591	1:6319:A:G#1:19284:T:N#1:22346:G:N	0.642882	0.0159098	lognorm	0.148288	0	gamma	0.903283	0
0.015891	1:19286:G:N#1:22357:T:N#1:29144:C:T	0.635457	0.0158911	gamma	0.122686	0	gamma	0.924042	0
0.015878	1:19276:G:N#1:22357:T:N#1:29144:C:T	0.635538	0.0158779	lognorm	0.249111	0	gamma	0.859219	0
0.015874	1:19282:G:N#1:22357:T:N#1:29144:C:T	0.635621	0.0158738	lognorm	0.549769	0	gamma	0.903515	0
0.015874	1:19279:T:N#1:22357:T:N#1:29144:C:T	0.635532	0.0158739	lognorm	0.623757	0	gamma	0.953225	0
0.015857	1:19283:A:N#1:22357:T:N#1:29144:C:T	0.635786	0.0158573	lognorm	0.51105	0	gamma	0.472015	0
0.015852	1:19287:T:N#1:22347:C:N#1:29144:C:T	0.635175	0.0158525	gamma	0.887703	0	gamma	0.930676	0
0.015841	1:19287:T:N#1:22349:G:N#1:29144:C:T	0.635052	0.0158412	gamma	0.901451	0	gamma	0.985909	0
0.01583	1:19287:T:N#1:22344:G:N#1:29144:C:T	0.635348	0.0158296	lognorm	0.0685539	0	gamma	0.840167	0
0.015821	1:19284:T:N#1:22510:T:N#1:29144:C:T	0.635354	0.0158207	gamma	0.413025	0	gamma	0.124766	0
0.01581	1:19285:G:N#1:22510:T:N#1:29144:C:T	0.635466	0.0158103	lognorm	0.071114	0	gamma	0.852243	0
0.015794	1:19287:T:N#1:22348:T:N#1:29144:C:T	0.635207	0.0157945	lognorm	0.1228	0	gamma	0.59522	0
0.01579	1:19285:G:N#1:22353:C:N#1:29144:C:T	0.635947	0.0157904	gamma	0.22642	0	gamma	0.709634	0
0.01578	1:19280:G:N#1:22509:C:N#1:29144:C:T	0.635097	0.0157796	lognorm	0.509335	0	gamma	0.923065	0
0.015774	1:19281:T:N#1:22509:C:N#1:29144:C:T	0.635152	0.0157742	lognorm	0.195255	0	gamma	0.987817	0
0.015774	1:19277:G:N#1:22509:C:N#1:29144:C:T	0.635152	0.0157742	lognorm	0.456974	0	gamma	0.545301	0
0.015773	1:19280:G:N#1:22360:T:N#1:29144:C:T	0.635116	0.0157731	lognorm	0.21001	0	gamma	0.397453	0
0.015773	1:19276:G:N#1:22509:C:N#1:29144:C:T	0.635212	0.0157726	lognorm	0.199745	0	gamma	0.860998	0
0.015768	1:19281:T:N#1:22360:T:N#1:29144:C:T	0.635171	0.0157677	lognorm	0.352795	0	gamma	0.730599	0
0.015768	1:19277:G:N#1:22360:T:N#1:29144:C:T	0.635171	0.0157677	lognorm	0.590721	0	gamma	0.925414	0
0.015766	1:19276:G:N#1:22360:T:N#1:29144:C:T	0.635228	0.015766	lognorm	0.634312	0	gamma	0.391566	0
0.015762	1:19282:G:N#1:22360:T:N#1:29144:C:T	0.635316	0.0157622	lognorm	0.471768	0	gamma	0.629709	0
0.015762	1:19279:T:N#1:22360:T:N#1:29144:C:T	0.635226	0.0157622	lognorm	0.434273	0	gamma	0.93833	0
0.015762	1:19278:T:N#1:22360:T:N#1:29144:C:T	0.635226	0.0157622	lognorm	0.42412	0	gamma	0.800727	0
0.015757	1:19276:G:N#1:22510:T:N#1:29144:C:T	0.635045	0.015757	lognorm	0.225934	0	gamma	0.911781	0
0.015753	1:19284:T:N#1:22351:A:N#1:29144:C:T	0.63636	0.015753	gamma	0.167963	0	gamma	0.737337	0
0.015753	1:19282:G:N#1:22510:T:N#1:29144:C:T	0.635133	0.0157534	gamma	0.636748	0	gamma	0.662256	0
0.015753	1:19279:T:N#1:22510:T:N#1:29144:C:T	0.635042	0.0157533	lognorm	0.488389	0	gamma	0.85729	0
0.015753	1:19278:T:N#1:22510:T:N#1:29144:C:T	0.635042	0.0157533	lognorm	0.383259	0	gamma	0.629603	0
0.015746	1:19283:A:N#1:22360:T:N#1:29144:C:T	0.635481	0.0157458	lognorm	0.715035	0	gamma	0.934419	0
0.015739	1:19284:T:N#1:22363:G:N#1:29144:C:T	0.635631	0.0157386	gamma	0.286565	0	gamma	0.835963	0
0.015737	1:19283:A:N#1:22510:T:N#1:29144:C:T	0.635299	0.0157371	lognorm	0.195069	0	lognorm	0.936777	0
0.015733	1:19284:T:N#1:22347:C:N#1:29144:C:T	0.636707	0.0157331	gamma	0.167833	0	gamma	0.850449	0
0.015732	1:19280:G:N#1:22353:C:N#1:29144:C:T	0.635147	0.0157317	lognorm	0.480168	0	gamma	0.916536	0
0.015728	1:19285:G:N#1:22363:G:N#1:29144:C:T	0.63574	0.0157279	gamma	0.789515	0	gamma	0.945909	0
0.015726	1:19277:G:N#1:22353:C:N#1:29144:C:T	0.635201	0.0157263	lognorm	0.0943782	0	gamma	0.988162	0
0.015725	1:19276:G:N#1:22353:C:N#1:29144:C:T	0.635261	0.0157246	gamma	0.291942	0	gamma	0.578211	0
0.015723	1:19285:G:N#1:22347:C:N#1:29144:C:T	0.636817	0.0157226	gamma	0.631376	0	gamma	0.995256	0
0.015721	1:19284:T:N#1:22349:G:N#1:29144:C:T	0.636594	0.0157205	lognorm	0.133806	0	gamma	0.880277	0
0.015721	1:19282:G:N#1:22353:C:N#1:29144:C:T	0.635344	0.0157208	lognorm	0.320663	0	gamma	0.941962	0
0.015721	1:19279:T:N#1:22353:C:N#1:29144:C:T	0.635255	0.0157209	lognorm	0.412707	0	gamma	0.66429	0
0.015721	1:19278:T:N#1:22353:C:N#1:29144:C:T	0.635255	0.0157209	gamma	0.0893803	0	gamma	0.948053	0
0.015715	1:19283:A:N#1:22353:C:N#1:29144:C:T	0.635785	0.0157153	lognorm	0.0976684	0	gamma	0.915741	0
0.01571	1:19285:G:N#1:22349:G:N#1:29144:C:T	0.636703	0.0157099	gamma	0.539044	0	gamma	0.975035	0
0.015706	1:19285:G:N#1:22344:G:N#1:29144:C:T	0.636977	0.0157055	gamma	0.184211	0	gamma	0.833833	0
0.015702	1:19286:G:N#1:22351:A:N#1:29144:C:T	0.635947	0.0157023	gamma	0.0688616	0	gamma	0.564169	0
0.015702	1:19280:G:N#1:22356:A:N#1:29144:C:T	0.635762	0.0157023	lognorm	0.221109	0	gamma	0.963803	0
0.015697	1:19281:T:N#1:22356:A:N#1:29144:C:T	0.635816	0.0156969	lognorm	0.59057	0	gamma	0.098467	0
0.015697	1:19277:G:N#1:22356:A:N#1:29144:C:T	0.635816	0.0156969	lognorm	0.483694	0	gamma	0.777553	0
0.015695	1:19276:G:N#1:22356:A:N#1:29144:C:T	0.635876	0.0156953	lognorm	0.153028	0	gamma	0.609388	0
0.015692	1:19279:T:N#1:22356:A:N#1:29144:C:T	0.63587	0.0156915	lognorm	0.62904	0	gamma	0.905492	0
0.015691	1:19282:G:N#1:22356:A:N#1:29144:C:T	0.635958	0.0156915	lognorm	0.456235	0	gamma	0.753246	0
0.015683	1:19286:G:N#1:22347:C:N#1:29144:C:T	0.63631	0.0156831	gamma	0.356994	0	gamma	0.985162	0
0.015682	1:19280:G:N#1:22351:A:N#1:29144:C:T	0.635667	0.0156823	lognorm	0.0625483	0	gamma	0.966756	0
0.015681	1:19280:G:N#1:22363:G:N#1:29144:C:T	0.635216	0.0156813	lognorm	0.27139	0	gamma	0.95336	0
0.015679	1:19285:G:N#1:22350:C:N#1:29144:C:T	0.636463	0.0156788	gamma	0.60105	0	gamma	0.848135	0
0.015678	1:19288:G:N#1:22519:A:N#1:26149:T:C	0.639457	0.0156777	gamma	0.841608	0	gamma	0.936969	0
0.015677	1:19281:T:N#1:22351:A:N#1:29144:C:T	0.635721	0.015677	lognorm	0.276535	0	gamma	0.413166	0
0.015677	1:19277:G:N#1:22351:A:N#1:29144:C:T	0.635721	0.015677	lognorm	0.291956	0	gamma	0.999266	0
0.015676	1:19281:T:N#1:22363:G:N#1:29144:C:T	0.63527	0.0156759	lognorm	0.28241	0	gamma	0.485716	0
0.015675	1:19284:T:N#1:22348:T:N#1:29144:C:T	0.636729	0.0156746	gamma	0.260938	0	gamma	0.669039	0
0.015675	1:19283:A:N#1:22356:A:N#1:29144:C:T	0.636122	0.0156753	lognorm	0.30326	0	gamma	0.946457	0
0.015675	1:19276:G:N#1:22351:A:N#1:29144:C:T	0.635783	0.0156754	lognorm	0.194762	0	gamma	0.860677	0
0.015674	1:19287:T:N#1:22345:T:N#1:26149:T:C	0.640349	0.0156737	lognorm	0.0526182	0	gamma	0.939967	0
0.015674	1:19276:G:N#1:22363:G:N#1:29144:C:T	0.63533	0.0156742	lognorm	0.290557	0	gamma	0.488041	0
0.015672	1:19282:G:N#1:22351:A:N#1:29144:C:T	0.635862	0.0156715	lognorm	0.386528	0	gamma	0.57475	0
0.015672	1:19279:T:N#1:22351:A:N#1:29144:C:T	0.635775	0.0156716	lognorm	0.739968	0	gamma	0.80352	0
0.015672	1:19278:T:N#1:22351:A:N#1:29144:C:T	0.635775	0.0156716	lognorm	0.182652	0	gamma	0.849105	0
0.015671	1:19279:T:N#1:22363:G:N#1:29144:C:T	0.635325	0.0156706	lognorm	0.545961	0	gamma	0.963239	0
0.015671	1:19278:T:N#1:22363:G:N#1:29144:C:T	0.635325	0.0156706	lognorm	0.392201	0	gamma	0.884809	0
0.01567	1:19282:G:N#1:22363:G:N#1:29144:C:T	0.635413	0.0156705	lognorm	0.393073	0	lognorm	0.955416	0
0.015667	1:19288:G:N#1:22344:G:N#1:26149:T:C	0.635221	0.0156667	gamma	0.93998	0	gamma	0.986658	0
0.015666	1:19283:A:N#1:22351:A:N#1:29144:C:T	0.636307	0.0156662	lognorm	0.404364	0	gamma	0.704202	0
0.015664	1:19280:G:N#1:22347:C:N#1:29144:C:T	0.636012	0.0156636	lognorm	0.200557	0	gamma	0.938913	0
0.015658	1:19281:T:N#1:22347:C:N#1:29144:C:T	0.636067	0.0156582	lognorm	0.41413	0	lognorm	0.69353	0
0.015658	1:19277:G:N#1:22347:C:N#1:29144:C:T	0.636067	0.0156582	gamma	0.218016	0	gamma	0.914769	0
0.015654	1:19283:A:N#1:22363:G:N#1:29144:C:T	0.635577	0.0156543	lognorm	0.219166	0	gamma	0.730706	0
0.015653	1:6319:A:G#1:19287:T:N#1:22344:G:N	0.636266	0.015653	lognorm	0.198246	0	gamma	0.480684	0
0.015653	1:19282:G:N#1:22347:C:N#1:29144:C:T	0.63621	0.0156528	lognorm	0.530741	0	gamma	0.989347	0
0.015653	1:19279:T:N#1:22347:C:N#1:29144:C:T	0.636121	0.0156529	lognorm	0.454427	0	gamma	0.380459	0
0.015653	1:19278:T:N#1:22347:C:N#1:29144:C:T	0.636121	0.0156529	lognorm	0.47442	0	gamma	0.638015	0
0.015651	1:19280:G:N#1:22349:G:N#1:29144:C:T	0.635899	0.0156505	lognorm	0.106339	0	gamma	0.989463	0
0.015648	1:19283:A:N#1:22347:C:N#1:29144:C:T	0.636653	0.0156477	lognorm	0.152653	0	gamma	0.108574	0
0.015646	1:6319:A:G#1:19287:T:N#1:22343:G:N	0.635855	0.0156463	gamma	0.472576	0	gamma	0.864024	0
0.015645	1:19286:G:N#1:22520:G:N#1:26149:T:C	0.641188	0.0156453	gamma	0.391248	0	gamma	0.977644	0
0.015645	1:19281:T:N#1:22349:G:N#1:29144:C:T	0.635953	0.0156452	lognorm	0.328205	0	gamma	0.769773	0
0.015645	1:19277:G:N#1:22349:G:N#1:29144:C:T	0.635953	0.0156452	lognorm	0.0885019	0	gamma	0.952409	0
0.015644	1:19276:G:N#1:22349:G:N#1:29144:C:T	0.636014	0.0156436	lognorm	0.123122	0	gamma	0.528276	0
0.015642	1:19280:G:N#1:22344:G:N#1:29144:C:T	0.636155	0.0156415	lognorm	0.432331	0	gamma	0.926116	0
0.01564	1:19282:G:N#1:22349:G:N#1:29144:C:T	0.636096	0.0156398	lognorm	0.484914	0	gamma	0.84962	0
0.01564	1:19279:T:N#1:22349:G:N#1:29144:C:T	0.636008	0.0156398	lognorm	0.232437	0	gamma	0.865082	0
0.01564	1:19278:T:N#1:22349:G:N#1:29144:C:T	0.636008	0.0156398	lognorm	0.853356	0	gamma	0.740419	0
0.015636	1:19281:T:N#1:22344:G:N#1:29144:C:T	0.636209	0.0156362	lognorm	0.0661291	0	gamma	0.939701	0
0.015636	1:19277:G:N#1:22344:G:N#1:29144:C:T	0.636209	0.0156362	lognorm	0.177319	0	gamma	0.948832	0
0.015635	1:19288:G:N#1:22517:A:N#1:26149:T:C	0.639622	0.0156353	lognorm	0.166091	0	gamma	0.82795	0
0.015635	1:19276:G:N#1:22344:G:N#1:29144:C:T	0.63627	0.0156348	lognorm	0.393855	0	gamma	0.518389	0
0.015634	1:19282:G:N#1:22344:G:N#1:29144:C:T	0.636357	0.0156339	gamma	0.05931	0	gamma	0.930787	0
0.015633	1:19287:T:N#1:22517:A:N#1:26149:T:C	0.640001	0.0156335	lognorm	0.086702	0	gamma	0.39935	0
0.015632	1:19286:G:N#1:22345:T:N#1:26149:T:C	0.641623	0.015632	gamma	0.511364	0	gamma	0.795473	0
0.015631	1:19279:T:N#1:22344:G:N#1:29144:C:T	0.636264	0.0156308	lognorm	0.360668	0	gamma	0.884888	0
0.015631	1:19278:T:N#1:22344:G:N#1:29144:C:T	0.636264	0.0156308	lognorm	0.232911	0	gamma	0.998951	0
0.01563	1:6319:A:G#1:19287:T:N#1:22342:T:N	0.635996	0.0156297	gamma	0.326097	0	gamma	0.441764	0
0.015629	1:19283:A:N#1:22520:G:N#1:26149:T:C	0.64148	0.0156288	gamma	0.296576	0	gamma	0.643379	0
0.01562	1:19280:G:N#1:22350:C:N#1:29144:C:T	0.635661	0.0156197	lognorm	0.342406	0	gamma	0.532285	0
0.015614	1:19277:G:N#1:22350:C:N#1:29144:C:T	0.635715	0.0156143	lognorm	0.610468	0	gamma	0.956898	0
0.015613	1:19282:G:N#1:22520:G:N#1:26149:T:C	0.641291	0.0156134	gamma	0.422198	0	gamma	0.748171	0
0.015613	1:19276:G:N#1:22350:C:N#1:29144:C:T	0.635775	0.0156126	lognorm	0.454181	0	gamma	0.919516	0
0.015612	1:19282:G:N#1:22519:A:N#1:26149:T:C	0.641176	0.0156124	gamma	0.181117	0	gamma	0.962952	0
0.01561	1:19278:T:N#1:22520:G:N#1:26149:T:C	0.641203	0.0156104	lognorm	0.0691406	0	gamma	0.984059	0
0.015609	1:19282:G:N#1:22350:C:N#1:29144:C:T	0.635858	0.0156089	lognorm	0.214764	0	gamma	0.81583	0
0.015609	1:19279:T:N#1:22519:A:N#1:26149:T:C	0.641088	0.0156094	lognorm	0.0653861	0	gamma	0.808413	0
0.015609	1:19279:T:N#1:22350:C:N#1:29144:C:T	0.635769	0.015609	lognorm	0.232351	0	gamma	0.42669	0
0.015609	1:19278:T:N#1:22519:A:N#1:26149:T:C	0.641088	0.0156094	gamma	0.778339	0	gamma	0.596184	0
0.015609	1:19278:T:N#1:22350:C:N#1:29144:C:T	0.635769	0.015609	lognorm	0.446551	0	gamma	0.18006	0
0.015606	1:19285:G:N#1:22362:T:N#1:29144:C:T	0.635793	0.0156057	gamma	0.691681	0	gamma	0.979463	0
0.015606	1:19280:G:N#1:22348:T:N#1:29144:C:T	0.636033	0.0156055	lognorm	0.384508	0	gamma	0.718005	0
0.015605	1:19284:T:N#1:22345:T:N#1:26149:T:C	0.641944	0.0156052	gamma	0.825382	0	gamma	0.886487	0
0.015605	1:19281:T:N#1:22520:G:N#1:26149:T:C	0.64114	0.0156053	gamma	0.380886	0	gamma	0.403592	0
0.015605	1:19277:G:N#1:22520:G:N#1:26149:T:C	0.64114	0.0156053	gamma	0.641611	0	gamma	0.75186	0
0.015604	1:19283:A:N#1:22350:C:N#1:29144:C:T	0.636301	0.0156035	lognorm	0.119247	0	gamma	0.852124	0
0.015604	1:19281:T:N#1:22519:A:N#1:26149:T:C	0.641026	0.0156043	gamma	0.467607	0	gamma	0.877517	0
0.015604	1:19277:G:N#1:22519:A:N#1:26149:T:C	0.641026	0.0156043	gamma	0.235367	0	gamma	0.968758	0
0.015603	1:19283:A:N#1:22345:T:N#1:26149:T:C	0.64197	0.0156035	gamma	0.84368	0	gamma	0.99823	0
0.015603	1:19282:G:N#1:22345:T:N#1:26149:T:C	0.641512	0.0156028	gamma	0.172391	0	gamma	0.817751	0
0.015602	1:19276:G:N#1:22519:A:N#1:26149:T:C	0.641092	0.0156018	lognorm	0.0622831	0	gamma	0.967301	0
0.0156	1:19281:T:N#1:22348:T:N#1:29144:C:T	0.636088	0.0156002	lognorm	0.266596	0	gamma	0.178841	0
0.0156	1:19278:T:N#1:22345:T:N#1:26149:T:C	0.641421	0.0155997	gamma	0.708925	0	gamma	0.997527	0
0.0156	1:19277:G:N#1:22348:T:N#1:29144:C:T	0.636088	0.0156002	lognorm	0.379257	0	gamma	0.547062	0
0.015599	1:19280:G:N#1:22519:A:N#1:26149:T:C	0.640963	0.0155992	gamma	0.664996	0	gamma	0.548708	0
0.015599	1:19276:G:N#1:22348:T:N#1:29144:C:T	0.636147	0.0155985	gamma	0.147249	0	gamma	0.981447	0
0.015597	1:19285:G:N#1:22517:A:N#1:26149:T:C	0.641517	0.0155971	gamma	0.393136	0	gamma	0.972436	0
0.015595	1:19281:T:N#1:22345:T:N#1:26149:T:C	0.641358	0.0155945	lognorm	0.0626021	0	gamma	0.929661	0
0.015595	1:19279:T:N#1:22348:T:N#1:29144:C:T	0.636142	0.0155949	lognorm	0.76851	0	gamma	0.9987	0
0.015595	1:19278:T:N#1:22348:T:N#1:29144:C:T	0.636142	0.0155949	lognorm	0.257837	0	gamma	0.892426	0
0.015595	1:19277:G:N#1:22345:T:N#1:26149:T:C	0.641358	0.0155945	gamma	0.776448	0	gamma	0.859106	0
0.015594	1:6319:A:G#1:19287:T:N#1:22518:G:N	0.640559	0.0155944	gamma	0.976713	0	gamma	0.987183	0
0.01559	1:19283:A:N#1:22348:T:N#1:29144:C:T	0.636674	0.0155897	lognorm	0.684202	0	gamma	0.501233	0
0.015584	1:19287:T:N#1:22346:G:N#1:26149:T:C	0.640892	0.0155836	gamma	0.607314	0	gamma	0.802689	0
0.015581	1:19285:G:N#1:22518:G:N#1:26149:T:C	0.641598	0.0155813	gamma	0.912199	0	gamma	0.839551	0
0.015577	1:19284:T:N#1:22366:T:N#1:29144:C:T	0.635263	0.0155766	lognorm	0.0573015	0	gamma	0.799837	0
0.015574	1:19282:G:N#1:22517:A:N#1:26149:T:C	0.641229	0.0155736	lognorm	0.0593622	0	gamma	0.97113	0
0.015573	1:19283:A:N#1:22518:G:N#1:26149:T:C	0.641498	0.0155732	gamma	0.71899	0	gamma	0.270208	0
0.015571	1:19279:T:N#1:22517:A:N#1:26149:T:C	0.641138	0.0155705	gamma	0.591202	0	gamma	0.99764	0
0.015571	1:19278:T:N#1:22517:A:N#1:26149:T:C	0.641138	0.0155705	gamma	0.799661	0	gamma	0.978565	0
0.015566	1:6319:A:G#1:19287:T:N#1:22520:G:N	0.640418	0.0155658	gamma	0.252319	0	gamma	0.567484	0
0.015561	1:19280:G:N#1:22362:T:N#1:29144:C:T	0.63526	0.0155612	lognorm	0.270451	0	gamma	0.851361	0
0.015558	1:19282:G:N#1:22518:G:N#1:26149:T:C	0.641308	0.0155577	lognorm	0.193457	0	gamma	0.989357	0
0.015556	1:19281:T:N#1:22362:T:N#1:29144:C:T	0.635315	0.0155558	lognorm	0.545446	0	gamma	0.922511	0
0.015556	1:19277:G:N#1:22362:T:N#1:29144:C:T	0.635315	0.0155558	lognorm	0.359514	0	gamma	0.916468	0
0.015555	1:19279:T:N#1:22518:G:N#1:26149:T:C	0.641218	0.0155546	gamma	0.603961	0	gamma	0.834173	0
0.015555	1:19278:T:N#1:22518:G:N#1:26149:T:C	0.641218	0.0155546	gamma	0.83085	0	gamma	0.943221	0
0.015554	1:19276:G:N#1:22362:T:N#1:29144:C:T	0.635371	0.0155539	lognorm	0.561702	0	gamma	0.386672	0
0.01555	1:19278:T:N#1:22362:T:N#1:29144:C:T	0.63537	0.0155505	lognorm	0.445279	0	gamma	0.980391	0
0.015549	1:19281:T:N#1:22518:G:N#1:26149:T:C	0.641155	0.0155494	gamma	0.681609	0	gamma	0.257701	0
0.015549	1:19277:G:N#1:22518:G:N#1:26149:T:C	0.641155	0.0155494	lognorm	0.0602499	0	gamma	0.978956	0
0.015547	1:19276:G:N#1:22518:G:N#1:26149:T:C	0.641218	0.0155466	gamma	0.953785	0	gamma	0.934094	0
0.015534	1:19283:A:N#1:22362:T:N#1:29144:C:T	0.635627	0.0155344	lognorm	0.357411	0	gamma	0.998489	0
0.015504	1:19281:T:N#1:22346:G:N#1:26149:T:C	0.641903	0.0155045	lognorm	0.122953	0	gamma	0.855391	0
0.015502	1:19276:G:N#1:22346:G:N#1:26149:T:C	0.641967	0.0155017	lognorm	0.0887992	0	gamma	0.941634	0
0.015491	1:19283:A:N#1:22366:T:N#1:29144:C:T	0.63521	0.0154914	lognorm	0.357173	0	gamma	0.74841	0
0.015468	1:19284:T:N#1:22367:T:N#1:29144:C:T	0.635544	0.0154675	gamma	0.372477	0	gamma	0.964847	0
0.015457	1:19285:G:N#1:22367:T:N#1:29144:C:T	0.635651	0.0154566	lognorm	0.341108	0	gamma	0.828031	0
0.015408	1:19280:G:N#1:22367:T:N#1:29144:C:T	0.635136	0.0154077	lognorm	0.318954	0	gamma	0.823936	0
0.015402	1:19281:T:N#1:22367:T:N#1:29144:C:T	0.63519	0.0154025	lognorm	0.825148	0	gamma	0.943484	0
0.015402	1:19277:G:N#1:22367:T:N#1:29144:C:T	0.63519	0.0154025	lognorm	0.394228	0	gamma	0.974385	0
0.015401	1:19276:G:N#1:22367:T:N#1:29144:C:T	0.635253	0.0154007	lognorm	0.180626	0	gamma	0.802108	0
0.015397	1:19279:T:N#1:22367:T:N#1:29144:C:T	0.635244	0.0153972	lognorm	0.289709	0	gamma	0.86769	0
0.015397	1:19278:T:N#1:22367:T:N#1:29144:C:T	0.635244	0.0153972	lognorm	0.255874	0	gamma	0.601166	0
0.015384	1:6319:A:G#1:19287:T:N#1:22351:A:N	0.635546	0.0153842	gamma	0.707602	0	gamma	0.892985	0
0.015381	1:19283:A:N#1:22367:T:N#1:29144:C:T	0.635492	0.0153813	lognorm	0.517165	0	gamma	0.938771	0
0.015375	1:6319:A:G#1:19287:T:N#1:22347:C:N	0.635938	0.0153748	gamma	0.637965	0	gamma	0.909856	0
0.015353	1:6319:A:G#1:19287:T:N#1:22356:A:N	0.635495	0.0153526	gamma	0.675063	0	gamma	0.871813	0
0.015347	1:19277:G:N#1:21597:C:T#1:22342:T:N	0.635652	0.0153472	gamma	0.147487	0	gamma	0.682286	0
0.01533	1:19283:A:N#1:21597:C:T#1:22342:T:N	0.636239	0.0153299	gamma	0.186381	0	gamma	0.997792	0
0.015242	1:6319:A:G#1:19288:G:N#1:22519:A:N	0.639998	0.0152416	gamma	0.407757	0	gamma	0.920638	0
0.015227	1:6319:A:G#1:19288:G:N#1:22344:G:N	0.63584	0.0152272	gamma	0.486368	0	gamma	0.974113	0
0.01522	1:6319:A:G#1:19288:G:N#1:22343:G:N	0.635428	0.0152199	gamma	0.980624	0	gamma	0.858013	0
0.015218	1:6319:A:G#1:19287:T:N#1:22367:T:N	0.635085	0.0152181	lognorm	0.117605	0	gamma	0.926244	0
0.015215	1:19280:G:N#1:21597:C:T#1:22343:G:N	0.635292	0.0152145	gamma	0.280028	0	gamma	0.917858	0
0.015201	1:19278:T:N#1:21597:C:T#1:22343:G:N	0.635398	0.0152012	gamma	0.317356	0	gamma	0.681349	0
0.015177	1:19285:G:N#1:21597:C:T#1:22343:G:N	0.636012	0.0151774	gamma	0.212828	0	gamma	0.787598	0
0.015042	1:6319:A:G#1:19288:G:N#1:22348:T:N	0.6356	0.0150416	lognorm	0.08812	0	gamma	0.417943	0
0.014985	1:5648:A:C#1:19282:G:N#1:22343:G:N	0.635271	0.0149849	gamma	0.950729	0	lognorm	0.616159	0
0.014977	1:5648:A:C#1:19281:T:N#1:22343:G:N	0.635114	0.0149773	gamma	0.696136	0	gamma	0.648799	0
0.014974	1:733:T:C#1:19279:T:N#1:22343:G:N	0.635172	0.0149745	gamma	0.951003	0	gamma	0.960955	0
0.01497	1:733:T:C#1:19277:G:N#1:22343:G:N	0.635107	0.0149697	gamma	0.940875	0	gamma	0.802987	0
0.014967	1:733:T:C#1:19276:G:N#1:22343:G:N	0.635168	0.0149673	lognorm	0.0731571	0	gamma	0.99008	0
0.014961	1:5648:A:C#1:19282:G:N#1:22342:T:N	0.635415	0.0149611	gamma	0.745516	0	gamma	0.886867	0
0.014958	1:5648:A:C#1:19279:T:N#1:22342:T:N	0.635323	0.0149584	gamma	0.323697	0	gamma	0.966968	0
0.014958	1:5648:A:C#1:19278:T:N#1:22342:T:N	0.635323	0.0149584	lognorm	0.0505887	0	gamma	0.804198	0
0.014954	1:5648:A:C#1:19281:T:N#1:22342:T:N	0.635258	0.0149536	gamma	0.931943	0	gamma	0.997285	0
0.014953	1:733:T:C#1:19282:G:N#1:22342:T:N	0.635407	0.0149535	gamma	0.51544	0	gamma	0.897219	0
0.014953	1:6319:A:G#1:19288:G:N#1:22347:C:N	0.635516	0.0149532	gamma	0.904672	0	gamma	0.567445	0
0.014951	1:733:T:C#1:19279:T:N#1:22342:T:N	0.635315	0.0149507	lognorm	0.0531302	0	gamma	0.868882	0
0.014949	1:5648:A:C#1:19280:G:N#1:22342:T:N	0.635193	0.0149488	gamma	0.710978	0	gamma	0.98134	0
0.014946	1:733:T:C#1:19277:G:N#1:22342:T:N	0.635251	0.0149459	gamma	0.759564	0	gamma	0.997669	0
0.014935	1:5648:A:C#1:19279:T:N#1:22344:G:N	0.635568	0.0149346	gamma	0.955905	0	gamma	0.992569	0
0.014933	1:5648:A:C#1:19282:G:N#1:22344:G:N	0.635656	0.0149331	gamma	0.888597	0	gamma	0.991024	0
0.01493	1:5648:A:C#1:19281:T:N#1:22344:G:N	0.635503	0.0149298	lognorm	0.0767224	0	gamma	0.980589	0
0.01493	1:5648:A:C#1:19277:G:N#1:22344:G:N	0.635503	0.0149298	gamma	0.921204	0	gamma	0.998458	0
0.014927	1:5648:A:C#1:19276:G:N#1:22344:G:N	0.635562	0.0149271	gamma	0.819078	0	gamma	0.958929	0
0.014926	1:733:T:C#1:19279:T:N#1:22344:G:N	0.63556	0.0149264	gamma	0.996115	0	gamma	0.869348	0
0.014926	1:733:T:C#1:19278:T:N#1:22344:G:N	0.63556	0.0149264	lognorm	0.210962	0	gamma	0.892513	0
0.014922	1:733:T:C#1:19277:G:N#1:22344:G:N	0.635495	0.0149216	gamma	0.748853	0	gamma	0.69597	0
0.014886	1:19279:T:N#1:22343:G:N#1:24642:C:T	0.635083	0.0148857	lognorm	0.121959	0	gamma	0.630999	0
0.014886	1:19278:T:N#1:22343:G:N#1:24642:C:T	0.635083	0.0148857	gamma	0.939593	0	gamma	0.810398	0
0.014885	1:19282:G:N#1:21597:C:T#1:22356:A:N	0.635152	0.0148852	gamma	0.107931	0	gamma	0.976345	0
0.01488	1:19276:G:N#1:22343:G:N#1:24642:C:T	0.63508	0.0148797	gamma	0.864714	0	gamma	0.892305	0
0.014868	1:733:T:C#1:19286:G:N#1:22343:G:N	0.635238	0.014868	gamma	0.51799	0	gamma	0.548084	0
0.014864	1:19279:T:N#1:21597:C:T#1:22344:G:N	0.635498	0.0148643	gamma	0.234051	0	gamma	0.630603	0
0.014861	1:19279:T:N#1:22342:T:N#1:24642:C:T	0.635226	0.0148609	lognorm	0.0594999	0	gamma	0.822519	0
0.014861	1:19278:T:N#1:22342:T:N#1:24642:C:T	0.635226	0.0148609	lognorm	0.115377	0	gamma	0.501177	0
0.014859	1:19283:A:N#1:21597:C:T#1:22344:G:N	0.636037	0.014859	gamma	0.0687469	0	gamma	0.597623	0
0.014856	1:19277:G:N#1:22342:T:N#1:24642:C:T	0.63516	0.0148556	lognorm	0.188161	0	gamma	0.939779	0
0.014855	1:19276:G:N#1:22342:T:N#1:24642:C:T	0.635223	0.0148548	lognorm	0.255861	0	gamma	0.989804	0
0.014846	1:19285:G:N#1:21597:C:T#1:22344:G:N	0.636117	0.0148458	gamma	0.281483	0	gamma	0.995135	0
0.014844	1:733:T:C#1:19286:G:N#1:22342:T:N	0.635381	0.0148443	lognorm	0.120292	0	lognorm	0.426658	0
0.014844	1:733:T:C#1:19285:G:N#1:22343:G:N	0.635679	0.0148437	gamma	0.992881	0	gamma	0.682761	0
0.014839	1:5648:A:C#1:19286:G:N#1:22342:T:N	0.635376	0.0148391	gamma	0.837905	0	gamma	0.593648	0
0.014835	1:733:T:C#1:19283:A:N#1:22343:G:N	0.635577	0.0148349	lognorm	0.149837	0	gamma	0.886255	0
0.014834	1:5648:A:C#1:19285:G:N#1:22343:G:N	0.635669	0.0148341	gamma	0.397323	0	gamma	0.79904	0
0.014833	1:19282:G:N#1:22350:C:N#1:24642:C:T	0.635082	0.0148334	gamma	0.402889	0	gamma	0.844422	0
0.01483	1:19279:T:N#1:22344:G:N#1:24642:C:T	0.635464	0.0148301	gamma	0.943774	0	gamma	0.386614	0
0.014826	1:19278:T:N#1:22349:G:N#1:24642:C:T	0.635194	0.0148258	lognorm	0.0694762	0	gamma	0.993514	0
0.014825	1:5648:A:C#1:19282:G:N#1:22350:C:N	0.635074	0.0148252	lognorm	0.127828	0	gamma	0.852452	0
0.014825	1:19281:T:N#1:22344:G:N#1:24642:C:T	0.635398	0.0148248	gamma	0.884481	0	gamma	0.799585	0
0.014824	1:5648:A:C#1:19283:A:N#1:22343:G:N	0.635566	0.0148242	gamma	0.444398	0	gamma	0.847869	0
0.014824	1:19277:G:N#1:21597:C:T#1:22347:C:N	0.635232	0.0148238	gamma	0.0567446	0	gamma	0.997885	0
0.014822	1:5648:A:C#1:19282:G:N#1:22349:G:N	0.635278	0.0148219	gamma	0.914678	0	gamma	0.834843	0
0.01482	1:19281:T:N#1:22349:G:N#1:24642:C:T	0.635129	0.0148204	gamma	0.66317	0	gamma	0.987286	0
0.01482	1:19277:G:N#1:22349:G:N#1:24642:C:T	0.635129	0.0148204	gamma	0.270472	0	gamma	0.977419	0
0.01482	1:19276:G:N#1:22349:G:N#1:24642:C:T	0.63519	0.0148195	gamma	0.507721	0	gamma	0.989196	0
0.014818	1:19282:G:N#1:22347:C:N#1:24642:C:T	0.635374	0.0148175	lognorm	0.134189	0	gamma	0.96208	0
0.014817	1:19278:T:N#1:21597:C:T#1:22347:C:N	0.635285	0.0148173	gamma	0.0813924	0	gamma	0.517934	0
0.014816	1:733:T:C#1:19286:G:N#1:22344:G:N	0.635622	0.0148162	gamma	0.97812	0	gamma	0.937736	0
0.014815	1:733:T:C#1:19282:G:N#1:22349:G:N	0.635271	0.0148148	gamma	0.855927	0	gamma	0.874818	0
0.014815	1:19282:G:N#1:22343:G:N#1:28512:C:G	0.635102	0.0148153	gamma	0.315848	0	gamma	0.981113	0
0.014815	1:19280:G:N#1:22349:G:N#1:24642:C:T	0.635064	0.014815	lognorm	0.115751	0	gamma	0.981323	0
0.014814	1:5648:A:C#1:19277:G:N#1:22349:G:N	0.635123	0.0148143	gamma	0.870397	0	gamma	0.854296	0
0.014814	1:19279:T:N#1:22347:C:N#1:24642:C:T	0.635282	0.0148137	gamma	0.998148	0	gamma	0.685375	0
0.014814	1:19278:T:N#1:22347:C:N#1:24642:C:T	0.635282	0.0148137	gamma	0.574555	0	gamma	0.599361	0
0.014812	1:733:T:C#1:19278:T:N#1:22349:G:N	0.63518	0.014812	gamma	0.697614	0	gamma	0.504501	0
0.014811	1:19281:T:N#1:21597:C:T#1:22349:G:N	0.635119	0.0148109	gamma	0.0694446	0	gamma	0.994578	0
0.014809	1:5648:A:C#1:19280:G:N#1:22349:G:N	0.635058	0.0148094	lognorm	0.141897	0	gamma	0.972279	0
0.014808	1:19277:G:N#1:22347:C:N#1:24642:C:T	0.635217	0.0148083	gamma	0.687735	0	gamma	0.583285	0
0.014807	1:733:T:C#1:19277:G:N#1:22349:G:N	0.635115	0.0148072	gamma	0.874462	0	gamma	0.758234	0
0.014807	1:5648:A:C#1:19282:G:N#1:22348:T:N	0.635444	0.0148072	gamma	0.88427	0	gamma	0.88685	0
0.014807	1:19276:G:N#1:22347:C:N#1:24642:C:T	0.635278	0.0148074	gamma	0.490877	0	gamma	0.764367	0
0.014806	1:733:T:C#1:19282:G:N#1:22347:C:N	0.635362	0.0148057	gamma	0.332965	0	gamma	0.9564	0
0.014805	1:733:T:C#1:19276:G:N#1:22349:G:N	0.635175	0.0148048	gamma	0.947303	0	gamma	0.96755	0
0.014804	1:5648:A:C#1:19284:T:N#1:22342:T:N	0.635684	0.0148038	gamma	0.470529	0	gamma	0.823813	0
0.014804	1:5648:A:C#1:19279:T:N#1:22348:T:N	0.635352	0.0148044	lognorm	0.0969084	0	gamma	0.468517	0
0.014804	1:19279:T:N#1:22348:T:N#1:24642:C:T	0.635352	0.0148044	gamma	0.891623	0	gamma	0.485355	0
0.014804	1:19278:T:N#1:22348:T:N#1:24642:C:T	0.635352	0.0148044	lognorm	0.140551	0	gamma	0.837707	0
0.014803	1:5648:A:C#1:19276:G:N#1:22347:C:N	0.635273	0.0148027	gamma	0.988752	0	gamma	0.998073	0
0.014802	1:733:T:C#1:19280:G:N#1:22349:G:N	0.635051	0.0148024	lognorm	0.161602	0	gamma	0.966988	0
0.0148	1:733:T:C#1:19282:G:N#1:22348:T:N	0.635436	0.0147996	gamma	0.807817	0	gamma	0.940309	0
0.0148	1:5648:A:C#1:19283:A:N#1:22342:T:N	0.635709	0.0148004	lognorm	0.0557859	0	gamma	0.480933	0
0.0148	1:5648:A:C#1:19280:G:N#1:22347:C:N	0.635149	0.0148005	gamma	0.889294	0	gamma	0.926815	0
0.014799	1:5648:A:C#1:19281:T:N#1:22348:T:N	0.635287	0.0147995	gamma	0.911297	0	gamma	0.972293	0
0.014798	1:733:T:C#1:19281:T:N#1:22347:C:N	0.635206	0.014798	gamma	0.863014	0	gamma	0.645978	0
0.014798	1:19276:G:N#1:22348:T:N#1:24642:C:T	0.635346	0.0147981	gamma	0.98027	0	gamma	0.639064	0
0.014797	1:733:T:C#1:19278:T:N#1:22348:T:N	0.635344	0.0147967	lognorm	0.0510456	0	gamma	0.935903	0
0.014797	1:5648:A:C#1:19276:G:N#1:22348:T:N	0.635345	0.0147968	gamma	0.926604	0	gamma	0.943875	0
0.014794	1:19280:G:N#1:22348:T:N#1:24642:C:T	0.635222	0.0147937	gamma	0.915467	0	gamma	0.722358	0
0.014793	1:733:T:C#1:19280:G:N#1:22347:C:N	0.635142	0.0147932	gamma	0.624372	0	gamma	0.783301	0
0.014792	1:733:T:C#1:19281:T:N#1:22348:T:N	0.635279	0.0147919	gamma	0.976093	0	gamma	0.329545	0
0.014792	1:19285:G:N#1:21597:C:T#1:22347:C:N	0.635886	0.0147915	gamma	0.307874	0	gamma	0.907315	0
0.014792	1:19283:A:N#1:21597:C:T#1:22351:A:N	0.635432	0.0147916	gamma	0.329897	0	gamma	0.576555	0
0.014792	1:19283:A:N#1:21597:C:T#1:22349:G:N	0.635698	0.0147925	gamma	0.154071	0	gamma	0.433374	0
0.014789	1:733:T:C#1:19276:G:N#1:22348:T:N	0.635338	0.0147894	gamma	0.789775	0	gamma	0.634407	0
0.014786	1:733:T:C#1:19284:T:N#1:22344:G:N	0.635935	0.0147857	gamma	0.907469	0	gamma	0.973045	0
0.014784	1:19277:G:N#1:22342:T:N#1:28512:C:G	0.635089	0.014784	lognorm	0.0663458	0	gamma	0.984537	0
0.014782	1:5648:A:C#1:19285:G:N#1:22344:G:N	0.636054	0.0147823	gamma	0.786547	0	gamma	0.881868	0
0.014782	1:19276:G:N#1:22342:T:N#1:28512:C:G	0.63515	0.0147816	lognorm	0.0683322	0	gamma	0.785181	0
0.014771	1:19286:G:N#1:21597:C:T#1:22347:C:N	0.635398	0.0147713	gamma	0.0529876	0	gamma	0.925843	0
0.014764	1:19282:G:N#1:22344:G:N#1:28512:C:G	0.635487	0.0147635	gamma	0.54409	0	gamma	0.0685487	0
0.014764	1:19281:T:N#1:21597:C:T#1:22348:T:N	0.635251	0.0147637	gamma	0.154406	0	gamma	0.999581	0
0.014764	1:19278:T:N#1:22344:G:N#1:28512:C:G	0.635398	0.0147644	lognorm	0.576132	0	gamma	0.975166	0
0.01476	1:19281:T:N#1:22344:G:N#1:28512:C:G	0.635333	0.0147596	gamma	0.186395	0	gamma	0.993025	0
0.01476	1:19277:G:N#1:22344:G:N#1:28512:C:G	0.635333	0.0147596	gamma	0.894951	0	gamma	0.448396	0
0.014757	1:19276:G:N#1:22344:G:N#1:28512:C:G	0.635392	0.014757	gamma	0.7644	0	gamma	0.901756	0
0.014755	1:19280:G:N#1:22344:G:N#1:28512:C:G	0.635268	0.0147548	gamma	0.851991	0	gamma	0.959457	0
0.014745	1:19283:A:N#1:21597:C:T#1:22348:T:N	0.63583	0.0147452	gamma	0.0659716	0	gamma	0.862208	0
0.014731	1:19285:G:N#1:21597:C:T#1:22348:T:N	0.635906	0.0147315	gamma	0.128078	0	gamma	0.682182	0
0.014703	1:733:T:C#1:19284:T:N#1:22356:A:N	0.63512	0.0147033	lognorm	0.0595274	0	gamma	0.761686	0
0.014701	1:733:T:C#1:19283:A:N#1:22356:A:N	0.635148	0.0147013	lognorm	0.0720695	0	gamma	0.799936	0
0.014701	1:5648:A:C#1:19286:G:N#1:22349:G:N	0.635223	0.014701	gamma	0.86823	0	gamma	0.868046	0
0.014701	1:19283:A:N#1:22343:G:N#1:24642:C:T	0.635443	0.0147012	gamma	0.999802	0	gamma	0.924703	0
0.014698	1:733:T:C#1:19286:G:N#1:22347:C:N	0.635326	0.0146984	gamma	0.708912	0	gamma	0.985046	0
0.014698	1:5648:A:C#1:19285:G:N#1:22356:A:N	0.635235	0.0146981	gamma	0.785221	0	gamma	0.813226	0
0.014698	1:19285:G:N#1:22343:G:N#1:24642:C:T	0.635533	0.0146976	lognorm	0.0503665	0	gamma	0.937225	0
0.014693	1:733:T:C#1:19286:G:N#1:22348:T:N	0.635406	0.014693	lognorm	0.166984	0	gamma	0.952534	0
0.014693	1:5648:A:C#1:19286:G:N#1:22347:C:N	0.63532	0.014693	gamma	0.823325	0	gamma	0.706747	0
0.014683	1:733:T:C#1:19285:G:N#1:22349:G:N	0.635676	0.014683	lognorm	0.152095	0	gamma	0.537321	0
0.014681	1:733:T:C#1:19284:T:N#1:22350:C:N	0.635345	0.0146806	lognorm	0.11118	0	gamma	0.989811	0
0.014681	1:733:T:C#1:19283:A:N#1:22351:A:N	0.635321	0.0146806	lognorm	0.24398	0	gamma	0.680959	0
0.014673	1:19285:G:N#1:22342:T:N#1:24642:C:T	0.635675	0.0146728	lognorm	0.0877751	0	gamma	0.986782	0
0.014668	1:733:T:C#1:19285:G:N#1:22348:T:N	0.635843	0.0146683	gamma	0.884876	0	lognorm	0.6141	0
0.014668	1:733:T:C#1:19284:T:N#1:22347:C:N	0.635642	0.0146679	lognorm	0.290002	0	gamma	0.673154	0
0.014667	1:5648:A:C#1:19283:A:N#1:22350:C:N	0.635364	0.0146668	gamma	0.799312	0	gamma	0.894575	0
0.014666	1:19284:T:N#1:22351:A:N#1:24642:C:T	0.635272	0.0146658	lognorm	0.0715425	0	gamma	0.744187	0
0.014665	1:733:T:C#1:19283:A:N#1:22347:C:N	0.635671	0.0146654	gamma	0.989422	0	gamma	0.411344	0
0.014664	1:19286:G:N#1:22342:T:N#1:28512:C:G	0.635201	0.0146645	lognorm	0.295435	0	gamma	0.972597	0
0.014664	1:19285:G:N#1:22343:G:N#1:28512:C:G	0.635499	0.0146639	gamma	0.140033	0	gamma	0.762826	0
0.014663	1:5648:A:C#1:19283:A:N#1:22349:G:N	0.635569	0.0146631	gamma	0.465897	0	gamma	0.87286	0
0.014662	1:733:T:C#1:19284:T:N#1:22348:T:N	0.635717	0.0146621	gamma	0.883917	0	gamma	0.991116	0
0.014662	1:19285:G:N#1:22350:C:N#1:24642:C:T	0.635446	0.0146616	gamma	0.93123	0	gamma	0.613903	0
0.014661	1:19283:A:N#1:22349:G:N#1:24642:C:T	0.635567	0.0146612	lognorm	0.0992351	0	gamma	0.983815	0
0.014659	1:733:T:C#1:19283:A:N#1:22348:T:N	0.635744	0.0146595	gamma	0.958799	0	gamma	0.96837	0
0.014658	1:5648:A:C#1:19284:T:N#1:22347:C:N	0.635632	0.0146577	gamma	0.382062	0	gamma	0.738677	0
0.014658	1:19285:G:N#1:22349:G:N#1:24642:C:T	0.635651	0.0146575	gamma	0.62705	0	gamma	0.907736	0
0.014658	1:19284:T:N#1:22343:G:N#1:28512:C:G	0.63537	0.0146578	gamma	0.665516	0	gamma	0.316529	0
0.014655	1:19283:A:N#1:22343:G:N#1:28512:C:G	0.635397	0.0146553	gamma	0.446592	0	gamma	0.749821	0
0.014655	1:19282:G:N#1:22349:G:N#1:28512:C:G	0.635111	0.0146548	gamma	0.985235	0	gamma	0.714831	0
0.014649	1:5648:A:C#1:19283:A:N#1:22348:T:N	0.635733	0.0146487	gamma	0.421705	0	gamma	0.503575	0
0.014649	1:19283:A:N#1:22347:C:N#1:24642:C:T	0.635655	0.0146493	lognorm	0.488916	0	gamma	0.974447	0
0.014648	1:19286:G:N#1:22342:T:N#1:24642:C:T	0.635185	0.0146479	lognorm	0.408997	0	gamma	0.828196	0
0.014646	1:19285:G:N#1:22347:C:N#1:24642:C:T	0.63574	0.0146457	lognorm	0.0545182	0	gamma	0.680149	0
0.014646	1:19282:G:N#1:22347:C:N#1:28512:C:G	0.635202	0.0146456	lognorm	0.0512971	0	gamma	0.909032	0
0.014643	1:19285:G:N#1:22344:G:N#1:24642:C:T	0.635915	0.0146434	gamma	0.893656	0	gamma	0.99744	0
0.014643	1:19278:T:N#1:22347:C:N#1:28512:C:G	0.635111	0.0146428	gamma	0.529668	0	gamma	0.997143	0
0.014642	1:19284:T:N#1:22347:C:N#1:24642:C:T	0.635617	0.0146424	gamma	0.701562	0	gamma	0.659054	0
0.01464	1:19285:G:N#1:22342:T:N#1:28512:C:G	0.635642	0.0146402	gamma	0.463555	0	gamma	0.997482	0
0.01464	1:19284:T:N#1:22344:G:N#1:24642:C:T	0.635789	0.0146401	gamma	0.842187	0	gamma	0.914959	0

## Sheet: Supplementary_Table_S9
Supplementary Table S9: BitEpi 4-SNV interactions.
firstCol	SNPs	beta	alpha	alpha-dist	alpha-distPval	alpha-pval	beta-dist	beta-distPval	beta-pval
0.016375	1:6319:A:G#1:21801:A:C#1:22346:G:N#1:25563:G:T	0.648711	0.0163751	lognorm	0.055933	0	gamma	0.702094	0
0.016273	1:6319:A:G#1:22345:T:N#1:25563:G:T#1:26456:C:T	0.648463	0.0162732	gamma	0.998694	0	gamma	0.998698	0
0.016035	1:6319:A:G#1:22286:C:*#1:22346:G:N#1:25563:G:T	0.648277	0.0160354	gamma	0.245424	0	gamma	0.956469	0
0.014417	1:19287:T:N#1:22342:T:N#1:26149:T:C#1:29144:C:T	0.649944	0.0144172	gamma	0.841851	0	gamma	0.549988	0
0.014409	1:6319:A:G#1:19287:T:N#1:22342:T:N#1:29144:C:T	0.650405	0.0144089	gamma	0.920715	0	gamma	0.794926	0
0.014408	1:19288:G:N#1:22342:T:N#1:26149:T:C#1:29144:C:T	0.649362	0.0144082	gamma	0.892097	0	gamma	0.890822	0
0.014401	1:6319:A:G#1:19288:G:N#1:22342:T:N#1:29144:C:T	0.649971	0.014401	gamma	0.915078	0	gamma	0.63683	0
0.014316	1:19284:T:N#1:22342:T:N#1:26149:T:C#1:29144:C:T	0.651427	0.014316	gamma	0.989798	0	gamma	0.655752	0
0.014314	1:6319:A:G#1:19284:T:N#1:22342:T:N#1:29144:C:T	0.651813	0.0143136	gamma	0.833106	0	gamma	0.362227	0
0.014305	1:19285:G:N#1:22342:T:N#1:26149:T:C#1:29144:C:T	0.651545	0.0143054	lognorm	0.917927	0	gamma	0.875041	0
0.014303	1:6319:A:G#1:19285:G:N#1:22342:T:N#1:29144:C:T	0.651933	0.0143033	gamma	0.825339	0	gamma	0.962608	0
0.014292	1:19287:T:N#1:22343:G:N#1:26149:T:C#1:29144:C:T	0.649677	0.0142923	gamma	0.607535	0	gamma	0.605935	0
0.014283	1:19288:G:N#1:22343:G:N#1:26149:T:C#1:29144:C:T	0.649095	0.0142834	gamma	0.9138	0	gamma	0.872142	0
0.014276	1:6319:A:G#1:19288:G:N#1:22343:G:N#1:29144:C:T	0.649704	0.0142761	gamma	0.846789	0	gamma	0.874268	0
0.014262	1:6319:A:G#1:19286:G:N#1:22342:T:N#1:29144:C:T	0.651477	0.0142618	gamma	0.816778	0	gamma	0.241735	0
0.014262	1:19286:G:N#1:22342:T:N#1:26149:T:C#1:29144:C:T	0.651057	0.0142625	gamma	0.827916	0	gamma	0.906763	0
0.014244	1:19280:G:N#1:22342:T:N#1:26149:T:C#1:29144:C:T	0.650704	0.0142444	lognorm	0.86933	0	gamma	0.875503	0
0.014239	1:6319:A:G#1:19281:T:N#1:22342:T:N#1:29144:C:T	0.651304	0.014239	lognorm	0.723753	0	gamma	0.953367	0
0.014239	1:6319:A:G#1:19277:G:N#1:22342:T:N#1:29144:C:T	0.651304	0.014239	lognorm	0.687239	0	gamma	0.722949	0
0.014239	1:19281:T:N#1:22342:T:N#1:26149:T:C#1:29144:C:T	0.650764	0.0142388	lognorm	0.961322	0	gamma	0.505755	0
0.014239	1:19277:G:N#1:22342:T:N#1:26149:T:C#1:29144:C:T	0.650764	0.0142388	gamma	0.88764	0	gamma	0.803514	0
0.014238	1:6319:A:G#1:19276:G:N#1:22342:T:N#1:29144:C:T	0.651363	0.0142378	lognorm	0.760517	0	gamma	0.848394	0
0.014238	1:19276:G:N#1:22342:T:N#1:26149:T:C#1:29144:C:T	0.650823	0.0142376	gamma	0.480653	0	gamma	0.640319	0
0.014234	1:19282:G:N#1:22342:T:N#1:26149:T:C#1:29144:C:T	0.650916	0.0142336	lognorm	0.754193	0	gamma	0.976746	0
0.014233	1:6319:A:G#1:19279:T:N#1:22342:T:N#1:29144:C:T	0.651364	0.0142334	lognorm	0.830856	0	gamma	0.533281	0
0.014233	1:6319:A:G#1:19278:T:N#1:22342:T:N#1:29144:C:T	0.651364	0.0142334	lognorm	0.461922	0	gamma	0.862047	0
0.014233	1:19279:T:N#1:22342:T:N#1:26149:T:C#1:29144:C:T	0.650823	0.0142332	gamma	0.973022	0	gamma	0.955881	0
0.014233	1:19278:T:N#1:22342:T:N#1:26149:T:C#1:29144:C:T	0.650823	0.0142332	gamma	0.469214	0	gamma	0.631599	0
0.014232	1:6319:A:G#1:19283:A:N#1:22342:T:N#1:29144:C:T	0.651753	0.0142321	lognorm	0.531322	0	gamma	0.855728	0
0.014231	1:19283:A:N#1:22342:T:N#1:26149:T:C#1:29144:C:T	0.651369	0.0142309	lognorm	0.469404	0	gamma	0.778089	0
0.014222	1:19288:G:N#1:22357:T:N#1:26149:T:C#1:29144:C:T	0.648435	0.0142218	gamma	0.400869	0	gamma	0.999307	0
0.014222	1:19287:T:N#1:22357:T:N#1:26149:T:C#1:29144:C:T	0.648831	0.0142216	gamma	0.51213	0	gamma	0.592494	0
0.014216	1:6319:A:G#1:19287:T:N#1:22357:T:N#1:29144:C:T	0.649274	0.0142155	gamma	0.574043	0	gamma	0.76715	0
0.01421	1:6319:A:G#1:19288:G:N#1:22357:T:N#1:29144:C:T	0.648949	0.0142104	gamma	0.914292	0	gamma	0.989461	0
0.014191	1:19284:T:N#1:22343:G:N#1:26149:T:C#1:29144:C:T	0.65116	0.0141909	gamma	0.184771	0	gamma	0.944358	0
0.014188	1:6319:A:G#1:19284:T:N#1:22343:G:N#1:29144:C:T	0.651546	0.0141884	gamma	0.998813	0	gamma	0.683196	0
0.014178	1:6319:A:G#1:19285:G:N#1:22343:G:N#1:29144:C:T	0.651666	0.0141781	gamma	0.599077	0	gamma	0.545772	0

## Sheet: Supplementary_Table_S10
Supplementary Table S10: Contingency tables for 4-SNV allele combinations.
4-SNV-1
SNP_ID	gts	inCase	cnt	s	rate	weight	purity	set rate	set purity	GT_combo		position	REF:ALT	4-SNV-#
A	"0000"	[0,1]	[3633,2134]	5767	0.63	0.548	0.534	0.67576	0.561783			1:6319	["A","G"]	"1"
B	"0001"	[0,1]	[411,691]	1102	0.373	0.105	0.532	0.67576	0.561783	6319A:21801A:22346G:25563T		1:21801	["A","C"]	"1"
C	"0010"	[0,1]	[1798,154]	1952	0.921	0.186	0.855	0.67576	0.561783	6319A:21801A:22346N:25563G		1:22346	["G","N"]	"1"
D	"0011"	[0,1]	[100,86]	186	0.538	0.0177	0.503	0.67576	0.561783	6319A:21801A:22346N:25563T		1:25563	["G","T"]	"1"
E	"0100"	[0,1]	[2,0]	2	1	0.00019	1	0.67576	0.561783
F	"0101"	[0,1]	[195,9]	204	0.956	0.0194	0.916	0.67576	0.561783
G	"0110"	[0,1]	[28,1]	29	0.966	0.00276	0.933	0.67576	0.561783
H	"0111"	[0,1]	[901,12]	913	0.987	0.0868	0.974	0.67576	0.561783	6319A:21801C:22346N:25563T
I	"1000"	[0,1]	[36,301]	337	0.107	0.032	0.809	0.67576	0.561783	6319G:21801A:22346G:25563G
J	"1010"	[0,1]	[5,22]	27	0.185	0.00257	0.698	0.67576	0.561783
K	"1011"	[0,1]	[0,1]	1	0	9.51e-05	1	0.67576	0.561783
4-SNV-2
SNP_ID	gts	inCase	cnt	s	rate	weight	purity	set rate	set purity	GT_combo		position	REF:ALT	4-SNV-#
A	"0000"	[0,1]	[3873,2646]	6519	0.594	0.62	0.518	0.67576	0.561783			1:19288	["G","N"]	"2"
B	"0001"	[0,1]	[546,24]	570	0.958	0.0542	0.919	0.67576	0.561783	19288G:22343G:26149T:29144T		1:22343	["G","N"]	"2"
C	"0010"	[0,1]	[40,297]	337	0.119	0.032	0.791	0.67576	0.561783	19288G:22343G:26149C:29144C		1:26149	["T","C"]	"2"
D	"0100"	[0,1]	[2088,137]	2225	0.938	0.212	0.884	0.67576	0.561783	19288G:22343N:26149T:29144C		1:29144	["C","T"]	"2"
E	"0101"	[0,1]	[436,8]	444	0.982	0.0422	0.965	0.67576	0.561783	19288G:22343N:26149T:29144T
F	"0110"	[0,1]	[1,5]	6	0.167	0.00057	0.722	0.67576	0.561783
G	"1000"	[0,1]	[39,166]	205	0.19	0.0195	0.692	0.67576	0.561783
H	"1001"	[0,1]	[4,0]	4	1	0.00038	1	0.67576	0.561783
I	"1010"	[0,1]	[2,9]	11	0.182	0.00105	0.702	0.67576	0.561783
J	"1100"	[0,1]	[67,104]	171	0.392	0.0163	0.523	0.67576	0.561783
K	"1101"	[0,1]	[7,0]	7	1	0.000665	1	0.67576	0.561783
L	"1110"	[0,1]	[6,15]	21	0.286	0.002	0.592	0.67576	0.561783
4-SNV-3
SNP_ID	gts	isCase	cnt	s	rate	weight	purity	set rate	set purity	GT_combo		position	REF:ALT	4-SNV-#
A	"0000"	[0,1]	[3879,2652]	6531	0.594	0.621	0.518	0.67576	0.561783			1:6319	["A","G"]	"3"
B	"0001"	[0,1]	[546,24]	570	0.958	0.0542	0.919	0.67576	0.561783	6319A:19288G:22343G:29144T		1:19288	["G","N"]	"3"
C	"0010"	[0,1]	[2088,136]	2224	0.939	0.211	0.885	0.67576	0.561783	6319A:19288G:22343N:29144C		1:22343	["G","N"]	"3"
D	"0011"	[0,1]	[436,8]	444	0.982	0.0422	0.965	0.67576	0.561783	6319A:19288G:22343N:29144T		1:29144	["C","T"]	"3"
E	"0100"	[0,1]	[39,165]	204	0.191	0.0194	0.691	0.67576	0.561783
F	"0101"	[0,1]	[4,0]	4	1	0.00038	1	0.67576	0.561783
G	"0110"	[0,1]	[69,102]	171	0.404	0.0163	0.519	0.67576	0.561783
H	"0111"	[0,1]	[7,0]	7	1	0.000665	1	0.67576	0.561783
I	"1000"	[0,1]	[34,291]	325	0.105	0.0309	0.813	0.67576	0.561783	6319G:19288G:22343G:29144C
J	"1010"	[0,1]	[1,6]	7	0.143	0.000665	0.755	0.67576	0.561783
K	"1100"	[0,1]	[2,10]	12	0.167	0.00114	0.722	0.67576	0.561783
L	"1110"	[0,1]	[4,17]	21	0.19	0.002	0.692	0.67576	0.561783

[truncated: 3 more sheets: Supplementary_Table_S11, Supplementary_Table_S12, Supplementary_Table_S13]
